# Supplementary material for: Mass spectrometry uncovers intermediates and off-pathway complexes for SNARE complex assembly
Source: Commun Biol. 2023 Feb 20;6:198. doi: 10.1038/s42003-023-04548-0 (PMC9941103; doi:10.1038/s42003-023-04548-0)
Supplement: Supplementary file 4 — Supplementary Data 1 [file 42003_2023_4548_MOESM4_ESM.xlsx]

## Sheet: Tabelle1
Data 1: Cross-links identified in SNAP25(CtoS)
The protein names, the peptide sequences of the cross-linked peptides and the cross-linked residues are given. Cross-linked residues are highlighted (bold) in the peptide sequences. The pLink score and the number of acquired tandem mass spectra are given for each cross-link in each replicate.
						replicate 1		replicate 2		replicate 3
protein 1	protein 2	sequence 1	sequence 2	residue 1	residue 2	score	# spectra	score	# spectra	score	# spectra
homomultimeric cross-links
SN25(CtoS)	SN25(CtoS)	MLQLVEESKDAGIR	MLQLVEESKDAGIR	43	43	4.15124e-06	14			1.11876e-19	61
SN25(CtoS)	SN25(CtoS)	VEEGMNHINQDMKEAEK	VEEGMNHINQDMKEAEK	75	75	0.000545523	13
SN25(CtoS)	SN25(CtoS)	VEEGMNHINQDMKEAEK	EAEKNLK	75	79			0.00198841	18
SN25(CtoS)	SN25(CtoS)	EAEKNLK	NLKDLGK	79	82			0.00106491	13
SN25(CtoS)	SN25(CtoS)	NLKDLGK	NLKDLGK	82	82	3.80807e-12	58	1.50885e-10	31
SN25(CtoS)	SN25(CtoS)	NLKDLGKSSGLFISPSNK	NLKDLGKSSGLFISPSNK	82	86	2.77679e-07	82	4.97714e-05	47
SN25(CtoS)	SN25(CtoS)	DLGKSSGLFISPSNK	DLGKSSGLFISPSNK	86	86	6.32433e-06	23	3.00599e-06	11
SN25(CtoS)	SN25(CtoS)	DLGKSSGLFISPSNK	SSGLFISPSNK	86	87	0.000307927	4	0.00901232	10
SN25(CtoS)	SN25(CtoS)	DLGKSSGLFISPSNK	SSGLFISPSNK	86	93	2.36837e-05	26	0.00150211	12
SN25(CtoS)	SN25(CtoS)	DLGKSSGLFISPSNK	SSGLFISPSNK	86	95	0.00037837	11
SN25(CtoS)	SN25(CtoS)	DLGKSSGLFISPSNK	SSGLFISPSNKLK	86	97	3.10467e-06	44	0.000820382	34
SN25(CtoS)	SN25(CtoS)	SSGLFISPSNK	SSGLFISPSNK	87	87			0.000603084	7
SN25(CtoS)	SN25(CtoS)	SSGLFISPSNK	SSGLFISPSNK	93	87	1.32708e-08	49
SN25(CtoS)	SN25(CtoS)	SSGLFISPSNK	SSGLFISPSNK	93	93	2.4138e-05	11
SN25(CtoS)	SN25(CtoS)	SSGLFISPSNKLK	SSGLFISPSNK	97	87	2.21556e-05	5	5.31379e-06	5
SN25(CtoS)	SN25(CtoS)	SSGLFISPSNKLK	SSGLFISPSNK	97	93			0.165589	3
SN25(CtoS)	SN25(CtoS)	SSGLFISPSNKLK	SSGLFISPSNKLK	97	97	1.36031e-05	34	3.23456e-05	50
SN25(CtoS)	SN25(CtoS)	SSGLFISPSNKLK	LKSSDAYK	97	99	9.19151e-08	58	2.78207e-07	26
SN25(CtoS)	SN25(CtoS)	LKSSDAYKK	LKSSDAYK	99	99	2.12038e-07	32
SN25(CtoS)	SN25(CtoS)	SSDAYKK	SSDAYK	105	100			7.85253e-11	25
SN25(CtoS)	SN25(CtoS)	SSDAYKK	SSDAYKK	105	105	2.01086e-16	38	4.68955e-11	35
SN25(CtoS)	SN25(CtoS)	KAWGNNQDGVVASQPAR	SSDAYKK	106	105	3.15471e-07	50	5.89494e-07	31
SN25(CtoS)	SN25(CtoS)	KAWGNNQDGVVASQPAR	KAWGNNQDGVVASQPAR	106	106	1.58547e-08	71	2.55266e-11	38	9.18018e-17	2
SN25(CtoS)	SN25(CtoS)	IMEKADSNK	IMEKADSNK	187	187			5.94815e-08	39
SN25(CtoS)	SN25(CtoS)	IMEKADSNK	ADSNKTR	187	192	7.30825e-06	32	3.43998e-09	27
intramolecular cross-links
SN25(CtoS)	SN25(CtoS)	ADQLADESLESTR	LKSSDAYK	31	99	1.04761e-06	8	4.88078e-06	8
SN25(CtoS)	SN25(CtoS)	ADQLADESLESTR	SSDAYKK	31	105			0.000201126	3
SN25(CtoS)	SN25(CtoS)	MLQLVEESKDAGIR	ADQLADESLESTR	42	28					1.08677e-06	5
SN25(CtoS)	SN25(CtoS)	MLQLVEESKDAGIR	SSGLFISPSNK	42	87	5.28306e-06	12	5.26364e-05	5
SN25(CtoS)	SN25(CtoS)	MLQLVEESKDAGIR	SSGLFISPSNK	42	93	3.04773e-07	44
SN25(CtoS)	SN25(CtoS)	MLQLVEESKDAGIR	SSGLFISPSNK	42	95	3.24753e-07	11	0.000336623	11
SN25(CtoS)	SN25(CtoS)	MLQLVEESKDAGIR	SSDAYK	42	100	1.46667e-07	13	6.384e-07	5
SN25(CtoS)	SN25(CtoS)	MLQLVEESKDAGIR	ADQLADESLESTR	43	28					1.68305e-06	2
SN25(CtoS)	SN25(CtoS)	MLQLVEESKDAGIR	EAEKNLK	43	79	0.00050456	39
SN25(CtoS)	SN25(CtoS)	MLQLVEESKDAGIR	NLKDLGK	43	82	1.12841e-06	105	1.76369e-05	96	2.11376e-09	14
SN25(CtoS)	SN25(CtoS)	MLQLVEESKDAGIR	DLGKSSGLFISPSNK	43	86	4.94353e-08	23	9.67736e-05	25	6.53199e-26	12
SN25(CtoS)	SN25(CtoS)	MLQLVEESKDAGIR	SSGLFISPSNKLK	43	97	3.5319e-11	56	2.14793e-05	81	3.46952e-19	11
SN25(CtoS)	SN25(CtoS)	MLQLVEESKDAGIR	LKSSDAYK	43	99	1.334e-08	67	2.72452e-14	70	1.26103e-18	5
SN25(CtoS)	SN25(CtoS)	MLQLVEESKDAGIR	SSDAYK	43	100	2.78282e-09	25	4.43757e-06	9
SN25(CtoS)	SN25(CtoS)	MLQLVEESKDAGIR	SSDAYKK	43	105	2.27643e-06	73	1.88704e-06	54
SN25(CtoS)	SN25(CtoS)	MLQLVEESKDAGIR	IMEKADSNK	43	187	6.92589e-05	63	5.16914e-06	148	7.68946e-10	13
SN25(CtoS)	SN25(CtoS)	MLQLVEESKDAGIR	ADSNKTR	43	192	0.00126486	22	0.00462299	17
SN25(CtoS)	SN25(CtoS)	TLVMLDEQGEQLDR	MLQLVEESKDAGIR	49	42					3.76754e-12	14
SN25(CtoS)	SN25(CtoS)	TLVMLDEQGEQLDR	MLQLVEESKDAGIR	49	43					4.73748e-06	1
SN25(CtoS)	SN25(CtoS)	VEEGMNHINQDMKEAEK	MLQLVEESKDAGIR	75	43	3.18422e-06	32			1.75048e-14	33
SN25(CtoS)	SN25(CtoS)	VEEGMNHINQDMKEAEK	TLVMLDEQGEQLDR	75	49					2.37981e-12	5
SN25(CtoS)	SN25(CtoS)	VEEGMNHINQDMKEAEK	NLKDLGK	75	82	0.000328393	98	5.30661e-05	172	4.00709e-09	21
SN25(CtoS)	SN25(CtoS)	VEEGMNHINQDMKEAEK	SSGLFISPSNKLK	75	97	2.01176e-06	22
SN25(CtoS)	SN25(CtoS)	VEEGMNHINQDMKEAEK	LKSSDAYK	75	99	0.000229904	32	5.39944e-07	64
SN25(CtoS)	SN25(CtoS)	VEEGMNHINQDMKEAEK	SSDAYK	75	100			8.97373e-06	18
SN25(CtoS)	SN25(CtoS)	VEEGMNHINQDMKEAEK	SSDAYKK	75	105	0.000751716	24	7.24622e-08	38
SN25(CtoS)	SN25(CtoS)	VEEGMNHINQDMKEAEK	KAWGNNQDGVVASQPAR	75	106	1.83127e-05	25	1.66626e-08	58
SN25(CtoS)	SN25(CtoS)	VEEGMNHINQDMKEAEK	IMEKADSNK	75	187	4.11642e-05	39	8.1944e-10	105	0.0101424	3
SN25(CtoS)	SN25(CtoS)	VEEGMNHINQDMKEAEK	ADSNKTR	75	192			0.246834	19
SN25(CtoS)	SN25(CtoS)	NLKDLGK	SSDAYK	82	100	3.29218e-10	39	2.44872e-09	18
SN25(CtoS)	SN25(CtoS)	DLGKSSGLFISPSNK	EAEKNLK	86	79			0.000643297	8
SN25(CtoS)	SN25(CtoS)	DLGKSSGLFISPSNK	LKSSDAYK	86	99	4.76873e-08	129	3.09175e-11	75
SN25(CtoS)	SN25(CtoS)	DLGKSSGLFISPSNK	SSDAYK	86	100	3.14993e-08	23	2.26071e-08	17
SN25(CtoS)	SN25(CtoS)	DLGKSSGLFISPSNK	SSDAYKK	86	105	5.19349e-06	74	2.56762e-08	53
SN25(CtoS)	SN25(CtoS)	DLGKSSGLFISPSNK	IMEKADSNK	86	187	2.87369e-05	43	4.0752e-12	34
SN25(CtoS)	SN25(CtoS)	DLGKSSGLFISPSNK	ADSNKTR	86	192			4.79185e-05	19
SN25(CtoS)	SN25(CtoS)	SSGLFISPSNK	NLKDLGK	87	82	1.57194e-06	32
SN25(CtoS)	SN25(CtoS)	SSGLFISPSNK	IMEKADSNK	87	187	3.18996e-06	12	1.35542e-05	6
SN25(CtoS)	SN25(CtoS)	SSGLFISPSNK	TRIDEANQR	87	193	9.91056e-06	12
SN25(CtoS)	SN25(CtoS)	SSGLFISPSNK	NLKDLGK	93	82	5.92618e-08	52
SN25(CtoS)	SN25(CtoS)	SSGLFISPSNK	IMEKADSNK	93	187	7.75082e-05	15	7.03152e-06	22
SN25(CtoS)	SN25(CtoS)	SSGLFISPSNK	NLKDLGK	95	82	5.57048e-08	18	6.16984e-05	11
SN25(CtoS)	SN25(CtoS)	SSGLFISPSNK	SSDAYKK	95	105	5.37797e-05	3	2.99519e-06	3
SN25(CtoS)	SN25(CtoS)	SSGLFISPSNK	IMEKADSNK	95	187			9.67167e-06	3
SN25(CtoS)	SN25(CtoS)	SSGLFISPSNKLK	EAEKNLK	97	79			0.00048464	35
SN25(CtoS)	SN25(CtoS)	SSGLFISPSNKLK	NLKDLGK	97	82	2.77897e-08	112	1.65468e-06	86
SN25(CtoS)	SN25(CtoS)	SSGLFISPSNKLK	SSDAYK	97	100	1.00402e-06	47	2.68262e-07	25
SN25(CtoS)	SN25(CtoS)	SSGLFISPSNKLK	SSDAYK	97	101	0.000230897	2
SN25(CtoS)	SN25(CtoS)	SSGLFISPSNKLK	SSDAYKK	97	105	1.83908e-09	77	1.87948e-07	61
SN25(CtoS)	SN25(CtoS)	SSGLFISPSNKLK	IMEKADSNK	97	187	1.72115e-07	44	3.62295e-05	32
SN25(CtoS)	SN25(CtoS)	SSGLFISPSNKLK	ADSNKTR	97	192			0.0030683	15
SN25(CtoS)	SN25(CtoS)	LKSSDAYK	NLKDLGK	99	82	9.50299e-13	73	1.46131e-11	56
SN25(CtoS)	SN25(CtoS)	LKSSDAYK	VTNDAR	99	141			1.42648e-06	6
SN25(CtoS)	SN25(CtoS)	SSDAYKK	NLKDLGK	105	82	9.12909e-09	58	4.38463e-06	40
SN25(CtoS)	SN25(CtoS)	SSDAYKK	ADSNKTR	105	192	4.94117e-20	46	1.26716e-15	5
SN25(CtoS)	SN25(CtoS)	KAWGNNQDGVVASQPAR	ADQLADESLESTR	106	28			0.012501	9
SN25(CtoS)	SN25(CtoS)	KAWGNNQDGVVASQPAR	MLQLVEESKDAGIR	106	43	2.52275e-10	98	1.79319e-07	93	1.87326e-28	47
SN25(CtoS)	SN25(CtoS)	KAWGNNQDGVVASQPAR	TLVMLDEQGEQLDR	106	49					0.0041874	2
SN25(CtoS)	SN25(CtoS)	KAWGNNQDGVVASQPAR	EAEKNLK	106	79			4.47271e-07	24	0.00937964	7
SN25(CtoS)	SN25(CtoS)	KAWGNNQDGVVASQPAR	NLKDLGK	106	82	2.0531e-10	86	2.0844e-08	74	9.60426e-13	6
SN25(CtoS)	SN25(CtoS)	KAWGNNQDGVVASQPAR	DLGKSSGLFISPSNK	106	86	6.3184e-09	73	6.22228e-11	76	5.36189e-19	3
SN25(CtoS)	SN25(CtoS)	KAWGNNQDGVVASQPAR	SSGLFISPSNK	106	87	6.01987e-09	30	8.34944e-07	10
SN25(CtoS)	SN25(CtoS)	KAWGNNQDGVVASQPAR	SSGLFISPSNK	106	88			0.00223863	5
SN25(CtoS)	SN25(CtoS)	KAWGNNQDGVVASQPAR	SSGLFISPSNK	106	93	4.91249e-08	46	9.26275e-06	27
SN25(CtoS)	SN25(CtoS)	KAWGNNQDGVVASQPAR	SSGLFISPSNK	106	95	6.08237e-07	11	1.61755e-05	11
SN25(CtoS)	SN25(CtoS)	KAWGNNQDGVVASQPAR	SSGLFISPSNKLK	106	97	4.8954e-07	88	3.4814e-11	78	2.61563e-13	5
SN25(CtoS)	SN25(CtoS)	KAWGNNQDGVVASQPAR	LKSSDAYK	106	99	1.58074e-07	84	4.80401e-10	77	0.000497037	19
SN25(CtoS)	SN25(CtoS)	KAWGNNQDGVVASQPAR	SSDAYK	106	100	2.99853e-12	44	4.6268e-09	26
SN25(CtoS)	SN25(CtoS)	KAWGNNQDGVVASQPAR	EQMAISGGFIR	106	133	7.01742e-05	10
SN25(CtoS)	SN25(CtoS)	KAWGNNQDGVVASQPAR	IMEKADSNK	106	187	4.82339e-05	43	2.52864e-08	25	0.000699364	6
SN25(CtoS)	SN25(CtoS)	KAWGNNQDGVVASQPAR	ADSNKTR	106	192					3.32379e-06	5
SN25(CtoS)	SN25(CtoS)	KAWGNNQDGVVASQPAR	ATKMLGSG	106	204			1.97838e-08	51
SN25(CtoS)	SN25(CtoS)	AWGNNQDGVVASQPAR	NLKDLGK	118	82	0.000145536	16	3.75958e-06	7
SN25(CtoS)	SN25(CtoS)	AWGNNQDGVVASQPAR	LKSSDAYK	118	99	8.8083e-07	15	4.05879e-05	9
SN25(CtoS)	SN25(CtoS)	AWGNNQDGVVASQPAR	SSDAYKK	118	105	0.000182407	7	0.000103687	7
SN25(CtoS)	SN25(CtoS)	EQMAISGGFIR	NLKDLGK	133	82			0.00689938	10
SN25(CtoS)	SN25(CtoS)	EQMAISGGFIR	SSDAYKK	133	105	0.000425598	12
SN25(CtoS)	SN25(CtoS)	ENEMDENLEQVSGIIGNLR	KAWGNNQDGVVASQPAR	157	106					8.5057e-11	1
SN25(CtoS)	SN25(CtoS)	ENEMDENLEQVSGIIGNLR	IMEKADSNK	157	187					7.6685e-12	4
SN25(CtoS)	SN25(CtoS)	IMEKADSNK	EAEKNLK	187	79			1.76475e-05	27
SN25(CtoS)	SN25(CtoS)	IMEKADSNK	NLKDLGK	187	82	1.0714e-09	48	2.05222e-12	29	1.54902e-12	8
SN25(CtoS)	SN25(CtoS)	IMEKADSNK	LKSSDAYK	187	99	1.02449e-07	36	3.05717e-14	52
SN25(CtoS)	SN25(CtoS)	IMEKADSNK	SSDAYKK	187	105	7.32721e-07	33	3.07391e-10	44
SN25(CtoS)	SN25(CtoS)	ADSNKTR	NLKDLGK	192	82	1.9396e-08	27	3.93644e-15	21
SN25(CtoS)	SN25(CtoS)	ADSNKTR	SSDAYK	192	100	9.36834e-11	13
