# Supplementary material for: Mass spectrometry uncovers intermediates and off-pathway complexes for SNARE complex assembly
Source: Commun Biol. 2023 Feb 20;6:198. doi: 10.1038/s42003-023-04548-0 (PMC9941103; doi:10.1038/s42003-023-04548-0)
Supplement: Supplementary file 5 — Supplementary Data 2 [file 42003_2023_4548_MOESM5_ESM.xlsx]

## Sheet: Tabelle1
Data 2: Cross-links identified in Syntaxin(1-262)
The protein names, the peptide sequences of the cross-linked peptides and the cross-linked residues are given. Cross-linked residues are highlighted (bold) in the peptide sequences. The pLink score and the number of acquired tandem mass spectra are given for each cross-link in each replicate.
						replicate 1		replicate 2		replicate 3
protein 1	protein 2	sequence 1	sequence 2	residue 1	residue 2	score	# spectra	score	# spectra	score	# spectra
homomultimeric cross-links
Stx(1-262)	Stx(1-262)	KTQHSTLSR	KTQHSTLSR	120	120	6.81118e-09	4	5.69048e-07	7	6.36269e-10	19
Stx(1-262)	Stx(1-262)	KFVEVMSEYNATQSDYR	KFVEVMSEYNATQSDYR	129	129	1.30906e-06	2	3.3364e-05	10
Stx(1-262)	Stx(1-262)	TAKDSDDDDDVTVTVDR	TAKDSDDDDDVTVTVDR	15	15			7.5895e-09	21	4.71562e-08	42
Stx(1-262)	Stx(1-262)	TAKDSDDDDDVTVTVDR	DSDDDDDVTVTVDR	15	17					0.000123169	2
Stx(1-262)	Stx(1-262)	HSEIIKLENSIR	HSEIIKLENSIR	207	207	3.5646e-10	16	1.17552e-06	40	1.05717e-07	7
Stx(1-262)	Stx(1-262)	IEYNVEHAVDYVER	IEYNVEHAVDYVER	238	238	2.2368e-17	7	0.00018892	20
Stx(1-262)	Stx(1-262)	AVKYQSK	AVKYQSK	259	259	7.33946e-09	11	1.38832e-07	35
Stx(1-262)	Stx(1-262)	AVKYQSK	YQSKAR	259	263
Stx(1-262)	Stx(1-262)	GFIDKIAENVEEVKR	GFIDKIAENVEEVK	49	49	7.47031e-11	3	0.00177567	5
Stx(1-262)	Stx(1-262)	GFIDKIAENVEEVK	IAENVEEVKR	49	58			3.87946e-07	26
Stx(1-262)	Stx(1-262)	IAENVEEVKR	IAENVEEVKR	58	58			1.22431e-08	8
Stx(1-262)	Stx(1-262)	KHSAILASPNPDEK	KHSAILASPNPDEK	60	60	1.28774e-14	32	4.15896e-09	16	3.2926e-15	17
Stx(1-262)	Stx(1-262)	HSAILASPNPDEKTK	KHSAILASPNPDEK	73	60	2.02135e-09	19	5.95092e-05	13	5.17972e-10	4
Stx(1-262)	Stx(1-262)	KHSAILASPNPDEK	HSAILASPNPDEK	62	62					0.437141	1
Stx(1-262)	Stx(1-262)	HSAILASPNPDEKTKEELEELMSDIK	TKEELEELMSDIKK	73	75			0.0128131	4
Stx(1-262)	Stx(1-262)	TKEELEELMSDIKK	TKEELEELMSDIKK	75	75			2.57513e-05	14
Stx(1-262)	Stx(1-262)	TKEELEELMSDIKK	TKEELEELMSDIKK	75	86	2.82543e-16	12	3.36022e-06	32
Stx(1-262)	Stx(1-262)	TKEELEELMSDIKK	TKEELEELMSDIKK	86	86			0.000295889	20
Stx(1-262)	Stx(1-262)	TANKVR	TANKVR	91	91	1.37629e-14	15	2.42585e-08	9
Stx(1-262)	Stx(1-262)	LKSIEQSIEQEEGLNR	LKSIEQSIEQEEGLNR	97	97	2.97931e-14	9	7.71731e-09	25	1.26782e-07	13
Stx(1-262)	Stx(1-262)	LKSIEQSIEQEEGLNR	SIEQSIEQEEGLNR	97	98			0.000920309	1
Stx(1-262)	Stx(1-262)	LKSIEQSIEQEEGLNR	SIEQSIEQEEGLNR	98	98			0.0145601	4	0.0522203	1
intramolecular cross-links
Stx(1-262)	Stx(1-262)	KTQHSTLSR	SSADLR	120	112	8.39321e-32	18	3.97373e-13	48
Stx(1-262)	Stx(1-262)	KFVEVMSEYNATQSDYR	SSADLR	129	112			1.19025e-09	11	2.94719e-10	6
Stx(1-262)	Stx(1-262)	HSEIIKLENSIR	SSADLR	207	112			1.56499e-08	20	0.000345546	12
Stx(1-262)	Stx(1-262)	IEYNVEHAVDYVER	SSADLR	238	112	2.64004e-07	4	3.7042e-09	23
Stx(1-262)	Stx(1-262)	AVKYQSK	SSADLR	259	112	1.24267e-36	8	2.72196e-10	12
Stx(1-262)	Stx(1-262)	YQSKAR	SSADLR	263	112	6.46411e-09	4	3.65714e-08	9
Stx(1-262)	Stx(1-262)	HSEIIKLENSIR	SSADLR	207	113	3.45316e-05	1
Stx(1-262)	Stx(1-262)	IEYNVEHAVDYVER	SSADLR	238	113			7.50426e-05	3
Stx(1-262)	Stx(1-262)	YQSKAR	SSADLR	263	113	9.8955e-08	1
Stx(1-262)	Stx(1-262)	KFVEVMSEYNATQSDYR	KTQHSTLSR	129	120			5.17661e-10	29
Stx(1-262)	Stx(1-262)	TTTSEELEDMLESGNPAIFASGIIMDSSISKQALSEIETR	KTQHSTLSR	192	120			0.0019213	2	0.00181338	5
Stx(1-262)	Stx(1-262)	KTQHSTLSR	QALSEIETR	120	196	2.59836e-08	4
Stx(1-262)	Stx(1-262)	HSEIIKLENSIR	KTQHSTLSR	207	120	7.93133e-12	33	6.70431e-10	29	6.34198e-14	178
Stx(1-262)	Stx(1-262)	IEYNVEHAVDYVER	KTQHSTLSR	238	120			4.05419e-10	10	6.52937e-05	16
Stx(1-262)	Stx(1-262)	IEYNVEHAVDYVER	KTQHSTLSR	246	120			0.00212207	3
Stx(1-262)	Stx(1-262)	KTQHSTLSR	AVSDTKK	120	255			2.62032e-07	14
Stx(1-262)	Stx(1-262)	KTQHSTLSR	AVKYQSK	120	259	1.0059e-08	8	1.95694e-08	11	4.495e-09	5
Stx(1-262)	Stx(1-262)	KFVEVMSEYNATQSDYR	TQHSTLSR	129	121					2.3263e-08	20
Stx(1-262)	Stx(1-262)	KTQHSTLSR	QALSEIETR	121	196	1.63557e-14	3
Stx(1-262)	Stx(1-262)	HSEIIKLENSIR	TQHSTLSR	207	121					0.00495047	14
Stx(1-262)	Stx(1-262)	IEYNVEHAVDYVER	KTQHSTLSR	238	121					0.00820429	11
Stx(1-262)	Stx(1-262)	KTQHSTLSR	AVSDTK	121	252	0.0066037	3
Stx(1-262)	Stx(1-262)	TQHSTLSR	AVSDTKK	121	255			0.000723504	5
Stx(1-262)	Stx(1-262)	HSEIIKLENSIR	TQHSTLSR	207	124	0.000206794	2			0.00422749	10
Stx(1-262)	Stx(1-262)	TQHSTLSR	AVKYQSK	124	259			1.19544e-05	3
Stx(1-262)	Stx(1-262)	KFVEVMSEYNATQSDYR	HSEIIKLENSIR	129	207	1.24059e-14	31	8.02503e-09	38	1.84254e-17	4
Stx(1-262)	Stx(1-262)	KFVEVMSEYNATQSDYR	IEYNVEHAVDYVER	129	238			1.90067e-05	29
Stx(1-262)	Stx(1-262)	KFVEVMSEYNATQSDYR	AVKYQSK	129	259			2.3924e-07	62	3.55803e-13	13
Stx(1-262)	Stx(1-262)	KFVEVMSEYNATQSDYR	YQSKAR	129	263			0.000200305	39	8.72851e-07	18
Stx(1-262)	Stx(1-262)	TAKDSDDDDDVTVTVDR	SIEQSIEQEEGLNR	15	102					1.2624e-05	5
Stx(1-262)	Stx(1-262)	TAKDSDDDDDVTVTVDR	SSADLR	15	112			4.11734e-13	11	9.61622e-10	48
Stx(1-262)	Stx(1-262)	TAKDSDDDDDVTVTVDR	KTQHSTLSR	15	120	1.77108e-14	36	1.99117e-12	38	3.6411e-21	172
Stx(1-262)	Stx(1-262)	TAKDSDDDDDVTVTVDR	TQHSTLSR	15	121					0.000308143	7
Stx(1-262)	Stx(1-262)	TAKDSDDDDDVTVTVDR	TQHSTLSR	15	124					0.0119841	7
Stx(1-262)	Stx(1-262)	TAKDSDDDDDVTVTVDR	TQHSTLSR	15	125			0.0019252	2
Stx(1-262)	Stx(1-262)	TAKDSDDDDDVTVTVDR	TQHSTLSR	15	127			0.000649531	2
Stx(1-262)	Stx(1-262)	KFVEVMSEYNATQSDYR	TAKDSDDDDDVTVTVDR	129	15	8.85203e-17	18	1.08899e-10	69	2.57658e-16	145
Stx(1-262)	Stx(1-262)	TAKDSDDDDDVTVTVDR	HSEIIKLENSIR	15	207			1.47976e-08	26	1.69213e-14	23
Stx(1-262)	Stx(1-262)	TAKDSDDDDDVTVTVDR	IEYNVEHAVDYVER	15	238			1.5941e-06	26	2.07661e-11	24
Stx(1-262)	Stx(1-262)	TAKDSDDDDDVTVTVDR	IEYNVEHAVDYVER	15	246			2.93467e-05	18	1.49244e-05	7
Stx(1-262)	Stx(1-262)	TAKDSDDDDDVTVTVDR	AVSDTKK	15	255			7.03363e-06	27	5.19536e-09	24
Stx(1-262)	Stx(1-262)	TAKDSDDDDDVTVTVDR	KAVKYQSK	15	256			1.10253e-06	2
Stx(1-262)	Stx(1-262)	TAKDSDDDDDVTVTVDR	AVKYQSK	15	259	7.99116e-11	30	4.85715e-10	25	1.98792e-14	21
Stx(1-262)	Stx(1-262)	TAKDSDDDDDVTVTVDR	YQSKAR	15	263	6.64634e-09	16	0.000160009	16	0.000326332	8
Stx(1-262)	Stx(1-262)	TAKDSDDDDDVTVTVDRDR	GFIDKIAENVEEVKR	15	49	6.82636e-14	9	6.18444e-11	29	2.16733e-07	16
Stx(1-262)	Stx(1-262)	TAKDSDDDDDVTVTVDR	IAENVEEVKR	15	58			4.57664e-09	21	1.62867e-09	18
Stx(1-262)	Stx(1-262)	TAKDSDDDDDVTVTVDR	KHSAILASPNPDEK	15	60	6.07949e-12	12	1.31461e-11	27	1.00963e-21	47
Stx(1-262)	Stx(1-262)	TAKDSDDDDDVTVTVDR	HSAILASPNPDEK	15	62					0.00457292	1
Stx(1-262)	Stx(1-262)	TAKDSDDDDDVTVTVDR	HSAILASPNPDEKTK	15	73	4.06846e-09	9	1.2672e-06	13	6.51555e-14	6
Stx(1-262)	Stx(1-262)	TAKDSDDDDDVTVTVDR	TKEELEELMSDIK	15	75	8.86039e-14	16	5.14669e-05	22	1.08666e-06	6
Stx(1-262)	Stx(1-262)	TAKDSDDDDDVTVTVDR	TKEELEELMSDIKK	15	86	5.35814e-19	31	1.1096e-07	47	3.42947e-13	10
Stx(1-262)	Stx(1-262)	TAKDSDDDDDVTVTVDR	TANKVR	15	91			3.4079e-07	35	1.9941e-07	49
Stx(1-262)	Stx(1-262)	TAKDSDDDDDVTVTVDR	LKSIEQSIEQEEGLNR	15	97	1.11514e-08	9	6.12658e-11	45	1.35264e-16	36
Stx(1-262)	Stx(1-262)	TAKDSDDDDDVTVTVDR	SIEQSIEQEEGLNR	15	98			0.00194001	3	1.14727e-08	6
Stx(1-262)	Stx(1-262)	TTTSEELEDMLESGNPAIFASGIIMDSSISK	HSEIIKLENSIR	164	207			0.00325813	1
Stx(1-262)	Stx(1-262)	DSDDDDDVTVTVDR	KTQHSTLSR	17	120			0.000333038	5
Stx(1-262)	Stx(1-262)	DSDDDDDVTVTVDR	KTQHSTLSR	17	121	1.22578e-08	3
Stx(1-262)	Stx(1-262)	KFVEVMSEYNATQSDYR	DSDDDDDVTVTVDR	129	17			0.00445271	5
Stx(1-262)	Stx(1-262)	DSDDDDDVTVTVDR	AVKYQSK	17	259			0.000306845	4
Stx(1-262)	Stx(1-262)	DSDDDDDVTVTVDR	KHSAILASPNPDEK	17	60			0.00102248	4
Stx(1-262)	Stx(1-262)	DSDDDDDVTVTVDR	TANKVR	17	91			0.000484233	6
Stx(1-262)	Stx(1-262)	TTTSEELEDMLESGNPAIFASGIIMDSSISKQALSEIETR	AVKYQSK	192	259			0.00406139	4
Stx(1-262)	Stx(1-262)	HSEIIKLENSIR	QALSEIETR	207	196			4.93575e-06	16	0.0205929	7
Stx(1-262)	Stx(1-262)	QALSEIETR	AVKYQSK	196	259	8.2828e-08	2
Stx(1-262)	Stx(1-262)	IEYNVEHAVDYVER	HSEIIKLENSIR	238	207	3.27875e-16	16	2.6549e-06	16	0.000609903	6
Stx(1-262)	Stx(1-262)	HSEIIKLENSIR	AVSDTKK	207	255					4.07545e-08	68
Stx(1-262)	Stx(1-262)	HSEIIKLENSIR	AVKYQSK	207	259	2.44195e-07	11	2.7646e-07	17	6.02623e-12	11
Stx(1-262)	Stx(1-262)	HSEIIKLENSIR	YQSKAR	207	263					3.86819e-05	16
Stx(1-262)	Stx(1-262)	IEYNVEHAVDYVER	AVSDTK	238	252			0.000599299	12	0.00583523	10
Stx(1-262)	Stx(1-262)	IEYNVEHAVDYVER	AVSDTKK	238	255			1.74659e-09	26
Stx(1-262)	Stx(1-262)	IEYNVEHAVDYVER	AVKYQSK	238	259	5.93126e-11	8	3.84338e-10	31	0.00210782	10
Stx(1-262)	Stx(1-262)	IEYNVEHAVDYVER	YQSKAR	238	262	0.00828532	5
Stx(1-262)	Stx(1-262)	IEYNVEHAVDYVER	YQSKAR	238	263			6.75244e-06	11
Stx(1-262)	Stx(1-262)	IEYNVEHAVDYVER	AVKYQSK	246	259	7.48934e-08	5	1.53907e-08	22
Stx(1-262)	Stx(1-262)	DSDDDDDVTVTVDR	AVKYQSK	24	259			4.61979e-05	2
Stx(1-262)	Stx(1-262)	AVSDTKK	YQSKAR	255	263	4.48132e-19	31	3.81433e-09	33	4.035e-06	7
Stx(1-262)	Stx(1-262)	GFIDKIAENVEEVKR	KTQHSTLSR	49	120			6.52246e-10	43	9.46368e-16	20
Stx(1-262)	Stx(1-262)	KFVEVMSEYNATQSDYR	GFIDKIAENVEEVK	129	49	3.96183e-13	7	1.53068e-05	27
Stx(1-262)	Stx(1-262)	GFIDKIAENVEEVK	HSEIIKLENSIR	49	207	4.43699e-15	19	4.12547e-08	22	9.08093e-15	3
Stx(1-262)	Stx(1-262)	GFIDKIAENVEEVKR	IEYNVEHAVDYVER	49	238	1.32168e-13	5	1.06621e-05	17
Stx(1-262)	Stx(1-262)	GFIDKIAENVEEVK	AVKYQSK	49	259	1.71761e-11	24	3.31839e-08	43	7.17359e-13	2
Stx(1-262)	Stx(1-262)	GFIDKIAENVEEVK	YQSKAR	49	263	5.53597e-09	29	6.63126e-07	50	9.76281e-08	7
Stx(1-262)	Stx(1-262)	GFIDKIAENVEEVKR	KHSAILASPNPDEK	49	60	5.77389e-17	20	6.69875e-12	54	3.79951e-22	28
Stx(1-262)	Stx(1-262)	HSAILASPNPDEKTK	GFIDKIAENVEEVK	73	49	2.18895e-12	9	0.00232342	10
Stx(1-262)	Stx(1-262)	GFIDKIAENVEEVKR	TKEELEELMSDIKK	49	75	8.61855e-19	7	2.29747e-06	9
Stx(1-262)	Stx(1-262)	GFIDKIAENVEEVKR	TKEELEELMSDIKK	49	86	7.58048e-15	11	4.01758e-08	22
Stx(1-262)	Stx(1-262)	GFIDKIAENVEEVKR	TANKVR	49	91	6.59052e-18	77	9.38859e-07	268	2.51164e-11	101
Stx(1-262)	Stx(1-262)	LKSIEQSIEQEEGLNR	GFIDKIAENVEEVKR	97	49	2.58144e-17	12	1.87497e-07	23	7.4529e-06	6
Stx(1-262)	Stx(1-262)	IAENVEEVKR	KTQHSTLSR	58	120	4.21073e-11	14	1.39785e-11	20	7.92499e-12	35
Stx(1-262)	Stx(1-262)	KFVEVMSEYNATQSDYR	IAENVEEVKR	129	58			5.98206e-09	104	2.83218e-17	221
Stx(1-262)	Stx(1-262)	HSEIIKLENSIR	IAENVEEVKR	207	58			2.61807e-11	15
Stx(1-262)	Stx(1-262)	IEYNVEHAVDYVER	IAENVEEVKR	238	58			7.81383e-07	27
Stx(1-262)	Stx(1-262)	IAENVEEVKR	AVKYQSK	58	259	4.97655e-11	10	1.05873e-09	17
Stx(1-262)	Stx(1-262)	KHSAILASPNPDEK	IAENVEEVKR	60	58			9.00681e-08	10
Stx(1-262)	Stx(1-262)	TKEELEELMSDIK	IAENVEEVKR	75	58	1.94214e-14	22	5.71049e-06	23
Stx(1-262)	Stx(1-262)	LKSIEQSIEQEEGLNR	IAENVEEVKR	97	58			4.63764e-06	25	4.66403e-08	8
Stx(1-262)	Stx(1-262)	TAKDSDDDDDVTVTVDR	GSHMKDR	15	5					1.4885e-09	85
Stx(1-262)	Stx(1-262)	KHSAILASPNPDEK	SSADLR	60	112	3.39067e-25	11	3.19845e-09	10	0.000256245	3
Stx(1-262)	Stx(1-262)	KHSAILASPNPDEK	KTQHSTLSR	60	120	2.35613e-12	15	4.32281e-13	31	9.09075e-23	50
Stx(1-262)	Stx(1-262)	KFVEVMSEYNATQSDYR	KHSAILASPNPDEK	129	60			4.69821e-08	43	7.1793e-20	13
Stx(1-262)	Stx(1-262)	TTTSEELEDMLESGNPAIFASGIIMDSSISKQALSEIETR	KHSAILASPNPDEK	192	60	3.30581e-08	3	0.00946973	2
Stx(1-262)	Stx(1-262)	KHSAILASPNPDEK	HSEIIKLENSIR	60	207			4.85423e-10	20	1.27737e-13	25
Stx(1-262)	Stx(1-262)	IEYNVEHAVDYVER	KHSAILASPNPDEK	238	60			3.99126e-06	6
Stx(1-262)	Stx(1-262)	KHSAILASPNPDEK	AVSDTKK	60	255	9.32615e-05	20	5.70136e-06	20	5.30251e-08	18
Stx(1-262)	Stx(1-262)	KHSAILASPNPDEK	AVKYQSK	60	259	4.598e-12	27	1.14373e-07	37	4.81108e-12	9
Stx(1-262)	Stx(1-262)	KHSAILASPNPDEK	YQSKAR	60	263	7.22813e-08	20	4.95381e-05	20
Stx(1-262)	Stx(1-262)	KHSAILASPNPDEK	TKEELEELMSDIK	60	75					1.28319e-17	17
Stx(1-262)	Stx(1-262)	TKEELEELMSDIKK	KHSAILASPNPDEK	86	60			2.2807e-08	59
Stx(1-262)	Stx(1-262)	KHSAILASPNPDEK	TANKVR	60	91	4.56195e-10	37			1.79406e-08	23
Stx(1-262)	Stx(1-262)	SKLKSIEQSIEQEEGLNR	RKHSAILASPNPDEK	95	60			0.000504888	17
Stx(1-262)	Stx(1-262)	LKSIEQSIEQEEGLNR	KHSAILASPNPDEK	97	60			2.83839e-11	52	1.53137e-16	20
Stx(1-262)	Stx(1-262)	LKSIEQSIEQEEGLNR	HSAILASPNPDEK	98	62			0.000145021	2
Stx(1-262)	Stx(1-262)	HSAILASPNPDEK	KTQHSTLSR	67	120			1.65882e-05	2
Stx(1-262)	Stx(1-262)	HSAILASPNPDEKTK	KTQHSTLSR	73	120	1.22675e-09	10	2.69307e-08	17	0.000190644	4
Stx(1-262)	Stx(1-262)	HSAILASPNPDEKTKEELEELMSDIK	KFVEVMSEYNATQSDYR	73	129			0.00285416	19
Stx(1-262)	Stx(1-262)	HSAILASPNPDEKTK	HSEIIKLENSIR	73	207			3.10029e-05	14
Stx(1-262)	Stx(1-262)	HSAILASPNPDEKTK	AVKYQSK	73	259	2.60665e-09	14	7.80986e-05	21
Stx(1-262)	Stx(1-262)	HSAILASPNPDEKTK	TANKVR	73	91			0.011743	38
Stx(1-262)	Stx(1-262)	HSAILASPNPDEKTKEELEELMSDIK	LKSIEQSIEQEEGLNR	73	97	2.51825e-09	2	6.74968e-07	20
Stx(1-262)	Stx(1-262)	IEYNVEHAVDYVER	TKEELEELMSDIK	238	74			1.30736e-06	22
Stx(1-262)	Stx(1-262)	IEYNVEHAVDYVER	TKEELEELMSDIK	246	74			3.73627e-05	10
Stx(1-262)	Stx(1-262)	KFVEVMSEYNATQSDYR	TKEELEELMSDIK	129	75			1.61657e-06	21
Stx(1-262)	Stx(1-262)	TKEELEELMSDIK	HSEIIKLENSIR	75	207	3.17195e-17	24	2.93483e-10	73	3.17635e-18	26
Stx(1-262)	Stx(1-262)	IEYNVEHAVDYVER	TKEELEELMSDIKK	238	75			6.93862e-06	22
Stx(1-262)	Stx(1-262)	TKEELEELMSDIK	AVKYQSK	75	259	1.0806e-12	17	4.98823e-08	65
Stx(1-262)	Stx(1-262)	TKEELEELMSDIK	YQSKAR	75	263	2.31361e-06	11	1.45166e-06	57
Stx(1-262)	Stx(1-262)	TKEELEELMSDIK	TANKVR	75	91	7.33527e-07	9	4.21303e-05	69
Stx(1-262)	Stx(1-262)	LKSIEQSIEQEEGLNR	TKEELEELMSDIK	97	75	7.60508e-19	10	1.29807e-08	26
Stx(1-262)	Stx(1-262)	TKEELEELMSDIKK	KTQHSTLSR	86	120			2.93513e-10	47
Stx(1-262)	Stx(1-262)	KFVEVMSEYNATQSDYR	TKEELEELMSDIKK	129	86	6.12437e-15	10	2.15115e-05	35
Stx(1-262)	Stx(1-262)	EELEELMSDIKK	HSEIIKLENSIR	86	207	2.94992e-15	23	2.71036e-08	69	4.64958e-15	13
Stx(1-262)	Stx(1-262)	TKEELEELMSDIKK	LENSIR	86	211					0.0936195	3
Stx(1-262)	Stx(1-262)	IEYNVEHAVDYVER	TKEELEELMSDIKK	238	86	2.11396e-16	4	3.33606e-05	24
Stx(1-262)	Stx(1-262)	IEYNVEHAVDYVER	TKEELEELMSDIKK	246	86			8.0588e-05	6
Stx(1-262)	Stx(1-262)	TKEELEELMSDIKK	AVKYQSK	86	259			9.59167e-07	40
Stx(1-262)	Stx(1-262)	TKEELEELMSDIKK	TANKVR	86	88	3.50878e-29	14
Stx(1-262)	Stx(1-262)	TKEELEELMSDIKK	TANKVR	86	91					2.68228e-09	68
Stx(1-262)	Stx(1-262)	LKSIEQSIEQEEGLNR	TKEELEELMSDIKK	97	86	7.73238e-19	13	3.239e-09	53	1.33773e-15	6
Stx(1-262)	Stx(1-262)	TANKVR	SSADLR	91	112	1.10856e-16	3
Stx(1-262)	Stx(1-262)	KTQHSTLSR	TANKVR	120	91	3.22399e-12	23	0.000719101	13
Stx(1-262)	Stx(1-262)	KFVEVMSEYNATQSDYR	TANKVR	129	91			0.000267943	47
Stx(1-262)	Stx(1-262)	HSEIIKLENSIR	TANKVR	207	91	5.50081e-07	15	0.000209422	19	2.04111e-07	59
Stx(1-262)	Stx(1-262)	IEYNVEHAVDYVER	TANKVR	238	91			9.47646e-05	27	0.00625369	15
Stx(1-262)	Stx(1-262)	AVSDTKK	TANKVR	255	91	4.47364e-20	16	7.25582e-06	12
Stx(1-262)	Stx(1-262)	AVKYQSK	TANKVR	259	91	7.68647e-16	20	2.99412e-10	30
Stx(1-262)	Stx(1-262)	YQSKAR	TANKVR	263	91	1.29152e-12	21	1.31429e-07	13
Stx(1-262)	Stx(1-262)	LKSIEQSIEQEEGLNR	TANKVR	97	91	8.22477e-10	13	1.45573e-05	55	9.75222e-07	17
Stx(1-262)	Stx(1-262)	SIEQSIEQEEGLNR	TANKVR	98	91	1.17996e-08	4
Stx(1-262)	Stx(1-262)	LKSIEQSIEQEEGLNR	SSADLR	97	112			7.62395e-07	5
Stx(1-262)	Stx(1-262)	LKSIEQSIEQEEGLNR	KTQHSTLSR	97	120			3.21048e-12	40	4.59456e-22	113
Stx(1-262)	Stx(1-262)	LKSIEQSIEQEEGLNR	TQHSTLSR	97	121			3.6239e-10	10	7.7723e-09	24
Stx(1-262)	Stx(1-262)	LKSIEQSIEQEEGLNR	TQHSTLSR	97	125					0.0138719	12
Stx(1-262)	Stx(1-262)	KFVEVMSEYNATQSDYR	LKSIEQSIEQEEGLNR	129	97	1.453e-18	14	1.57169e-10	62	2.9541e-07	5
Stx(1-262)	Stx(1-262)	LKSIEQSIEQEEGLNR	HSEIIKLENSIR	97	207	4.62731e-15	45	1.21906e-08	39	6.95212e-17	46
Stx(1-262)	Stx(1-262)	LKSIEQSIEQEEGLNR	IEYNVEHAVDYVER	97	238	1.80194e-36	13	1.35796e-08	27	3.33403e-08	17
Stx(1-262)	Stx(1-262)	LKSIEQSIEQEEGLNR	IEYNVEHAVDYVER	97	246			1.12905e-08	9	1.97226e-08	6
Stx(1-262)	Stx(1-262)	LKSIEQSIEQEEGLNR	AVKYQSK	97	259	5.1013e-07	5	3.82705e-07	39	4.31603e-11	12
Stx(1-262)	Stx(1-262)	LKSIEQSIEQEEGLNR	YQSKAR	97	263	1.07585e-05	7
Stx(1-262)	Stx(1-262)	SIEQSIEQEEGLNR	KTQHSTLSR	98	120			0.000172221	4	0.000824276	4
Stx(1-262)	Stx(1-262)	TTTSEELEDMLESGNPAIFASGIIMDSSISK	LKSIEQSIEQEEGLNR	174	98	9.26064e-05	1
Stx(1-262)	Stx(1-262)	SIEQSIEQEEGLNR	HSEIIKLENSIR	98	207			2.83887e-06	5
Stx(1-262)	Stx(1-262)	SIEQSIEQEEGLNR	AVKYQSK	98	259			5.38034e-05	4
