# Supplementary material for: Mass spectrometry uncovers intermediates and off-pathway complexes for SNARE complex assembly
Source: Commun Biol. 2023 Feb 20;6:198. doi: 10.1038/s42003-023-04548-0 (PMC9941103; doi:10.1038/s42003-023-04548-0)
Supplement: Supplementary file 6 — Supplementary Data 3 [file 42003_2023_4548_MOESM6_ESM.xlsx]

## Sheet: Tabelle1
Data 3: Cross-links identified in Complexin-1
The protein names, the peptide sequences of the cross-linked peptides and the cross-linked residues are given. Cross-linked residues are highlighted (bold) in the peptide sequences. The pLink score and the number of acquired tandem mass spectra are given for each cross-link in each replicate.
						replicate 1		replicate 2		replicate 3
protein 1	protein 2	sequence 1	sequence 2	residue 1	residue 2	score	# spectra	score	# spectra	score	# spectra
homomultimeric cross-links
Cpx1	Cpx1	DKYGIK	DKYGIK	72	72	0.00125739	8	1.28e-06	23	1.59257e-10	28
Cpx1	Cpx1	DKYGIKK	DKYGIK	76	72	0.176621	2
Cpx1	Cpx1	DMGKMLGGDEEKDPDAAK	DMGKMLGGDEEKDPDAAK	21	21	0.000550045	5
Cpx1	Cpx1	GSHMEFVMK	GSHMEFVMK	1	1	1.66431e-06	20
Cpx1	Cpx1	KEEREAEAQAAMEANSEGSLTRPK	YGIKKKEER	78	78			0.482616	2
Cpx1	Cpx1	MLGGDEEKDPDAAK	MLGGDEEKDPDAAK	29	29	2.94231e-07	12
Cpx1	Cpx1	MLGGDEEKDPDAAKK	MLGGDEEKDPDAAKK	35	35	7.13708e-06	2
Cpx1	Cpx1	QALGGATKDMGK	QALGGATKDMGK	17	17	0.00706109	2
Cpx1	Cpx1	QALGGATKDMGKMLGGDEEKDPDAAK	QALGGATKDMGKMLGGDEEKDPDAAK	17	21	0.00472853	21	0.00167563	12
Cpx1	Cpx1	YAKMEAER	YAKMEAER	57	57	5.3348e-05	36			1.3176e-06	16
Cpx1	Cpx1	YGIKKKEER	DKYGIK	77	72	0.248907	5
intramolecular cross-links
Cpx1	Cpx1	AIPPGCGDEPEEEDESILDTVIKYLPGPLQDMFK	DKYGIK	125	72	0.0427723	1
Cpx1	Cpx1	DKYGIK	KAKYAK	72	54	0.00266495	3	0.000897069	5
Cpx1	Cpx1	DMGKMLGGDEEK	DPDAAKK	21	35	0.00130125	37
Cpx1	Cpx1	DMGKMLGGDEEKDPDAAK	DKYGIK	21	72	9.49439e-06	25	2.31e-06	7	2.088e-05	5
Cpx1	Cpx1	DMGKMLGGDEEKDPDAAK	GSHMEFVMK	21	1	3.1209e-12	121
Cpx1	Cpx1	DMGKMLGGDEEKDPDAAK	GSHMEFVMKQALGGATK	21	9	1.44771e-08	27
Cpx1	Cpx1	DMGKMLGGDEEKDPDAAK	KEEERQEALR	21	36	0.00558845	11
Cpx1	Cpx1	DMGKMLGGDEEKDPDAAK	YAKMEAER	21	57	8.3612e-06	12
Cpx1	Cpx1	EAEAQAAMEANSEGSLTR	AKYAKMEAER	93	54	0.0427425	4	0.0427425	4
Cpx1	Cpx1	EAEAQAAMEANSEGSLTRPK	KAKYAK	98	54	0.00749899	4	0.00749899	4	0.000170145	2
Cpx1	Cpx1	EAEAQAAMEANSEGSLTRPKK	DKYGIK	101	72	0.000112414	14	0.000168368	20	3.76703e-05	10
Cpx1	Cpx1	EAEAQAAMEANSEGSLTRPKK	DKYGIKK	101	76	0.0150879	7	0.00370186	4
Cpx1	Cpx1	EAEAQAAMEANSEGSLTRPKK	GSHMEFVMK	101	1	0.00403667	3
Cpx1	Cpx1	GSHMEFVMK	DKYGIK	1	72	4.60333e-08	41	1.09e-07	16	1.2685e-11	15
Cpx1	Cpx1	GSHMEFVMK	YAKMEAER	1	57	5.57167e-07	22	2.41e-09	9
Cpx1	Cpx1	GSHMEFVMKQALGGATK	AKYAKMEAER	9	57	0.00314918	5	0.0828872	2
Cpx1	Cpx1	GSHMEFVMKQALGGATK	DKYGIK	9	72	0.000142024	4
Cpx1	Cpx1	GSHMEFVMKQALGGATK	MLGGDEEKDPDAAK	9	29	9.39804e-05	13
Cpx1	Cpx1	KAIPPGCGDEPEEEDESILDTVIK	DKYGIK	102	72	5.45698e-07	107	5.01e-10	124	2.11587e-09	33
Cpx1	Cpx1	KAIPPGCGDEPEEEDESILDTVIK	DKYGIKK	102	76	5.25901e-05	42
Cpx1	Cpx1	KAIPPGCGDEPEEEDESILDTVIK	DMGKMLGGDEEKDPDAAK	102	21	6.67097e-09	21
Cpx1	Cpx1	KAIPPGCGDEPEEEDESILDTVIK	EAEAQAAMEANSEGSLTR	102	93					2.47372e-12	2
Cpx1	Cpx1	KAIPPGCGDEPEEEDESILDTVIK	GSHMEFVMK	102	1	4.93203e-10	31	2.22e-06	7
Cpx1	Cpx1	KAIPPGCGDEPEEEDESILDTVIK	KAKYAK	102	54			0.00469772	32
Cpx1	Cpx1	KAIPPGCGDEPEEEDESILDTVIK	MLGGDEEKDPDAAK	102	29	2.05754e-06	35	6.58e-12	33	0.000112547	20
Cpx1	Cpx1	KAIPPGCGDEPEEEDESILDTVIK	MLGGDEEKDPDAAKK	102	35	4.97391e-06	32
Cpx1	Cpx1	KAIPPGCGDEPEEEDESILDTVIK	QALGGATKDMGK	102	17	3.17432e-05	45	6.15e-06	23	0.0154944	13
Cpx1	Cpx1	KAIPPGCGDEPEEEDESILDTVIK	YAKMEAER	102	57	4.95641e-08	76	1.84e-11	36	5.15102e-07	25
Cpx1	Cpx1	KEEERQEALR	DKYGIK	36	72	0.0333509	1
Cpx1	Cpx1	KEEERQEALR	GSHMEFVMK	36	1	1.27495e-06	7
Cpx1	Cpx1	KEEREAEAQAAMEANSEGSLTRPK	DKYGIK	78	72	0.0174468	19
Cpx1	Cpx1	KEEREAEAQAAMEANSEGSLTRPK	KAKYAK	78	54	0.0240086	2
Cpx1	Cpx1	KEEREAEAQAAMEANSEGSLTRPK	QGIRDKYGIKK	78	76	2.23426e-06	79
Cpx1	Cpx1	KEEREAEAQAAMEANSEGSLTRPK	YAKMEAER	78	57	0.00114395	1
Cpx1	Cpx1	MLGGDEEKDPDAAK	DKYGIK	29	72	0.000288638	14	2.53e-06	20	2.28732e-08	15
Cpx1	Cpx1	MLGGDEEKDPDAAK	GSHMEFVMK	29	1	1.23934e-08	97	7.67e-07	21
Cpx1	Cpx1	MLGGDEEKDPDAAK	KAKYAK	29	54	0.040841	12	0.306719	6
Cpx1	Cpx1	MLGGDEEKDPDAAK	KEEERQEALR	29	36			0.000375908	14
Cpx1	Cpx1	MLGGDEEKDPDAAK	YAKMEAER	29	57	0.000222369	9	7.12e-05	7	4.57433e-05	4
Cpx1	Cpx1	MLGGDEEKDPDAAKK	DKYGIK	35	72	9.11968e-05	4
Cpx1	Cpx1	MLGGDEEKDPDAAKK	GSHMEFVMK	35	1	3.41062e-07	17
Cpx1	Cpx1	MLGGDEEKDPDAAKK	QALGGATKDMGK	35	17	0.04182	14	0.0247001	7
Cpx1	Cpx1	MLGGDEEKDPDAAKK	YAKMEAER	35	57	0.000452328	8	0.00013402	3
Cpx1	Cpx1	MLGGDEEKDPDAAKKEEER	QALGGATKDMGK	29	17	8.72069e-05	37	0.000294903	25
Cpx1	Cpx1	PKKAIPPGCGDEPEEEDESILDTVIK	KAKYAKMEAER	101	54	0.000158652	70	1.14e-05	67
Cpx1	Cpx1	PKKAIPPGCGDEPEEEDESILDTVIK	YAKMEAER	101	57	0.00039845	33
Cpx1	Cpx1	QALGGATKDMGK	DKYGIK	17	72	0.00843169	6	5.22e-06	8	3.84959e-09	16
Cpx1	Cpx1	QALGGATKDMGK	DKYGIKK	17	76	0.0596931	2
Cpx1	Cpx1	QALGGATKDMGK	GSHMEFVMK	17	1	4.63023e-06	62	2.8e-05	16	4.11112e-07	6
Cpx1	Cpx1	QALGGATKDMGK	KAKYAK	17	54	0.767286	1
Cpx1	Cpx1	QALGGATKDMGK	YAKMEAER	17	57	7.42276e-05	8	0.00823747	4
Cpx1	Cpx1	YAKMEAER	DKYGIK	57	72	0.00271274	46	3.95e-07	43	2.78699e-16	89
Cpx1	Cpx1	YAKMEAER	DKYGIKK	57	76	0.0022747	5	1.01e-05	8	1.30173e-07	4
Cpx1	Cpx1	YLPGPLQDMFK	DKYGIK	126	72	2.50777e-07	8	2.50777e-07	8
Cpx1	Cpx1	YLPGPLQDMFK	KAKYAK	126	54	0.000193471	18	0.000193471	18
Cpx1	Cpx1	YLPGPLQDMFKK	DKYGIK	137	72	2.30206e-05	33	1.76e-07	23	5.38865e-07	6
Cpx1	Cpx1	YLPGPLQDMFK	GSHMEFVMK	126	1	2.58237e-06	1	2.58237e-06	1
