# Supplementary material for: Mass spectrometry uncovers intermediates and off-pathway complexes for SNARE complex assembly
Source: Commun Biol. 2023 Feb 20;6:198. doi: 10.1038/s42003-023-04548-0 (PMC9941103; doi:10.1038/s42003-023-04548-0)
Supplement: Supplementary file 7 — Supplementary Data 4 [file 42003_2023_4548_MOESM7_ESM.xlsx]

## Sheet: Tabelle1
Data 4: Cross-links identified in the SNARE:Complexin-1 complex
The protein names, the peptide sequences of the cross-linked peptides and the cross-linked residues are given. Cross-linked residues are highlighted (bold) in the peptide sequences. The pLink score and the number of acquired tandem mass spectra are given for each cross-link in each replicate.
						replicate 1		replicate 2		replicate 3
protein 1	protein 2	sequence 1	sequence 2	residue 1	residue 2	score	# spectra	score	# spectra	score	# spectra
homomultimeric cross-links
Cpx1	Cpx1	GSHMEFVMK	GSHMEFVMK	1	1	0.00027126	9
Cpx1	Cpx1	DMGKMLGGDEEKDPDAAKK	DPDAAKK	21	35	0.252282	10
Cpx1	Cpx1	YAKMEAER	YAKMEAER	57	57			0.493005	3
Cpx1	Cpx1	DKYGIK	DKYGIK	72	72					2.4191e-07	4
SN25(CtoS)	SN25(CtoS)	DLGKSSGLFISPSNK	NLKDLGK	86	82			0.070202	1
SN25(CtoS)	SN25(CtoS)	KAWGNNQDGVVASQPAR	KAWGNNQDGVVASQPAR	106	106	0.00133637	4
SN25(CtoS)	SN25(CtoS)	IMEKADSNK	ADSNKTR	187	192			0.0336608	1
Stx(1-262)	Stx(1-262)	HSAILASPNPDEKTK	KHSAILASPNPDEK	73	60	0.00131805	7	0.00054721	3	0.0183573	1
Stx(1-262)	Stx(1-262)	LKSIEQSIEQEEGLNR	LKSIEQSIEQEEGLNR	97	97	0.00145236	14	0.00124117	6	1.69267e-05	3
Stx(1-262)	Stx(1-262)	KHSAILASPNPDEK	KHSAILASPNPDEK	60	60	8.70446e-11	12	3.03131e-05	5
Stx(1-262)	Stx(1-262)	KTQHSTLSR	KTQHSTLSR	120	120	0.000180237	15	0.000266071	9
Stx(1-262)	Stx(1-262)	TAKDSDDDDDVTVTVDR	TAKDSDDDDDVTVTVDR	15	15	6.09961e-05	33
Stx(1-262)	Stx(1-262)	TAKDSDDDDDVTVTVDR	DSDDDDDVTVTVDR	15	17	0.00169796	4
Stx(1-262)	Stx(1-262)	TAKDSDDDDDVTVTVDR	DSDDDDDVTVTVDR	17	17	0.00092637	2
Stx(1-262)	Stx(1-262)	TKEELEELMSDIKKTANK	TANKVR	87	91			0.772637	1
Stx(1-262)	Stx(1-262)	KFVEVMSEYNATQSDYR	KFVEVMSEYNATQSDYR	129	129	1.67415e-05	11
Syb(1-96)	Syb(1-96)	VNVDKVLER	VNVDKVLER	55	55	0.000448018	23	0.0276581	11	1.11206e-05	7
Syb(1-96)	Syb(1-96)	DQKLSELDDR	DQKLSELDDR	62	62	0.00171275	22	4.45446e-06	11	6.59799e-09	7
Syb(1-96)	Syb(1-96)	ADALQAGASQFETSAAKLKR	RKYWWK	86	90	0.000369393	28	2.423e-06	39	8.47195e-05	5
Syb(1-96)	Syb(1-96)	GSHMSATAATVPPAAPAGEGGPPAPPPNLTSNR	GSHMSATAATVPPAAPAGEGGPPAPPPNLTSNR	1	1	1.26335e-09	21
Syb(1-96)	Syb(1-96)	ADALQAGASQFETSAAKLK	ADALQAGASQFETSAAKLK	86	86			0.0232449	5
intermolecular cross-links
Cpx1	SN25(CtoS)	QALGGATKDMGK	NLKDLGK	17	82	0.329576	4	9.83883e-05	8	2.16475e-05	4
Cpx1	SN25(CtoS)	QALGGATKDMGK	LKSSDAYK	17	99	0.00125978	7	5.21012e-05	7	0.000466093	5
Cpx1	SN25(CtoS)	MLGGDEEKDPDAAK	NLKDLGK	29	82	0.0283004	3	0.00731882	6
Cpx1	SN25(CtoS)	YAKMEAER	NLKDLGK	57	82			7.14437e-05	4	3.61454e-09	6
Cpx1	SN25(CtoS)	YAKMEAER	LKSSDAYK	57	99	0.0040639	4	0.000203885	5
Cpx1	SN25(CtoS)	YAKMEAER	SSDAYKK	57	105	0.00489254	7	1.72285e-08	7
Cpx1	SN25(CtoS)	EAEAQAAMEANSEGSLTRPKK	SSDAYKK	101	105	0.000820784	7	0.00270372	5
Cpx1	SN25(CtoS)	QALGGATKDMGK	SSDAYKK	17	105	0.0111778	5
Cpx1	SN25(CtoS)	DMGKMLGGDEEKDPDAAK	KAWGNNQDGVVASQPAR	21	106			0.000104152	6
Cpx1	SN25(CtoS)	MLGGDEEKDPDAAK	LKSSDAYK	29	99			0.00508658	3
Cpx1	SN25(CtoS)	EAEAQAAMEANSEGSLTRPKK	KAWGNNQDGVVASQPAR	101	106	0.125224	3
Cpx1	SN25(CtoS)	KAIPPGCGDEPEEEDESILDTVIK	KAWGNNQDGVVASQPAR	102	106	7.67185e-23	30
Cpx1	Stx(1-262)	QALGGATKDMGK	TANKVR	17	91	0.0923251	6	0.00227211	5	0.0786618	3
Cpx1	Stx(1-262)	QALGGATKDMGK	KTQHSTLSR	17	120	1.3242e-05	10	6.72885e-06	9	6.11598e-06	8
Cpx1	Stx(1-262)	MLGGDEEKDPDAAK	KTQHSTLSR	29	120	4.89991e-05	28	7.81293e-08	25	3.9992e-07	6
Cpx1	Stx(1-262)	MLGGDEEKDPDAAK	AVKYQSK	29	259	0.00359801	22	1.2705e-06	18	0.00057513	8
Cpx1	Stx(1-262)	YAKMEAER	AVKYQSK	57	259	0.0101705	3	1.67861e-09	6	0.00210181	2
Cpx1	Stx(1-262)	KAIPPGCGDEPEEEDESILDTVIK	LKSIEQSIEQEEGLNR	102	97	1.12571e-05	2	4.47936e-05	1	0.00870262	1
Cpx1	Stx(1-262)	GSHMEFVMK	YQSKAR	1	263	2.43759e-06	12			6.5161e-15	13
Cpx1	Stx(1-262)	QALGGATKDMGK	YQSKAR	17	263	0.0498828	6			0.105868	5
Cpx1	Stx(1-262)	DMGKMLGGDEEKDPDAAK	TAKDSDDDDDVTVTVDR	21	15	1.58441e-05	10	2.50428e-05	4
Cpx1	Stx(1-262)	DMGKMLGGDEEKDPDAAK	KHSAILASPNPDEK	21	60	0.0118562	4	5.39194e-06	3
Cpx1	Stx(1-262)	DMGKMLGGDEEKDPDAAK	KTQHSTLSR	21	120	8.81365e-06	8	6.22327e-07	10
Cpx1	Stx(1-262)	MLGGDEEKDPDAAK	YQSKAR	29	263	0.0037681	9			0.00244004	8
Cpx1	Stx(1-262)	YAKMEAER	TANKVR	57	91	0.0171128	9	5.06701e-10	8
Cpx1	Stx(1-262)	YAKMEAER	YQSKAR	57	263	0.0653686	4			0.0671647	4
Cpx1	Stx(1-262)	KAIPPGCGDEPEEEDESILDTVIK	KTQHSTLSR	102	120	6.06125e-19	23	2.45296e-07	16
Cpx1	Stx(1-262)	GSHMEFVMK	KTQHSTLSR	1	120	1.11172e-06	10
Cpx1	Stx(1-262)	GSHMEFVMK	AVKYQSK	1	259	2.07551e-05	12
Cpx1	Stx(1-262)	QALGGATKDMGK	AVKYQSK	17	259			0.000856465	7
Cpx1	Stx(1-262)	DMGKMLGGDEEKDPDAAK	YQSKAR	21	263	0.00755659	8
Cpx1	Stx(1-262)	YAKMEAER	AVSDTKK	57	255					0.0286273	3
Cpx1	Stx(1-262)	DKYGIK	TANKVR	72	91	0.000698177	6
Cpx1	Stx(1-262)	EAEAQAAMEANSEGSLTRPKK	KTQHSTLSR	101	120	0.000421213	6
Cpx1	Stx(1-262)	EAEAQAAMEANSEGSLTRPKK	AVSDTKK	101	255	0.00646555	7
Cpx1	Stx(1-262)	KAIPPGCGDEPEEEDESILDTVIK	TAKDSDDDDDVTVTVDR	102	15	9.03171e-24	25
Cpx1	Stx(1-262)	KAIPPGCGDEPEEEDESILDTVIK	KFVEVMSEYNATQSDYR	102	129	0.000920686	1
Cpx1	Stx(1-262)	KAIPPGCGDEPEEEDESILDTVIK	HSEIIKLENSIR	102	207	0.0164578	2
Cpx1	Stx(1-262)	YLPGPLQDMFKK	YQSKAR	136	263	0.158978	6
Cpx1	Syb(1-96)	MLGGDEEKDPDAAK	YWWKNLK	29	94	0.0050045	17	0.0152528	12
Cpx1	Syb(1-96)	QALGGATKDMGK	YWWKNLK	17	94					1.67835e-05	4
SN25(CtoS)	Cpx1	KAWGNNQDGVVASQPAR	QALGGATKDMGK	106	17	0.00354336	9	0.000605258	9	5.86637e-11	7
SN25(CtoS)	Cpx1	KAWGNNQDGVVASQPAR	YAKMEAER	106	57	4.27286e-05	20	2.05526e-05	6	0.000141973	3
SN25(CtoS)	Cpx1	DLGKSSGLFISPSNK	QALGGATKDMGK	86	17	0.0221037	3	0.0207567	4
SN25(CtoS)	Cpx1	KAWGNNQDGVVASQPAR	GSHMEFVMK	106	1	3.84628e-06	10
SN25(CtoS)	Cpx1	KAWGNNQDGVVASQPAR	MLGGDEEKDPDAAK	106	29	0.00104735	4
SN25(CtoS)	Cpx1	IMEKADSNK	YAKMEAER	187	57			5.0262e-05	1
SN25(CtoS)	Stx(1-262)	MLQLVEESKDAGIR	KTQHSTLSR	43	120	0.000228718	10	0.000233457	9	0.000186096	2
SN25(CtoS)	Stx(1-262)	DLGKSSGLFISPSNK	AVKYQSK	86	259	0.000218377	15	5.99308e-06	16	1.32535e-15	10
SN25(CtoS)	Stx(1-262)	KAWGNNQDGVVASQPAR	KTQHSTLSR	106	120	8.51811e-07	13	9.53211e-09	13	3.31238e-09	5
SN25(CtoS)	Stx(1-262)	KAWGNNQDGVVASQPAR	AVKYQSK	106	259	7.20376e-05	10	0.000186534	4	0.0015526	2
SN25(CtoS)	Stx(1-262)	DLGKSSGLFISPSNK	YQSKAR	86	263			0.0144191	5	0.000455254	6
SN25(CtoS)	Stx(1-262)	LKSSDAYK	AVKYQSK	99	259			0.000394006	4	0.00175276	4
SN25(CtoS)	Stx(1-262)	KAWGNNQDGVVASQPAR	KHSAILASPNPDEK	106	60	3.28246e-05	8	0.000149523	4
SN25(CtoS)	Stx(1-262)	KAWGNNQDGVVASQPAR	LKSIEQSIEQEEGLNR	106	97	2.85907e-07	18	1.14889e-07	7
SN25(CtoS)	Stx(1-262)	KAWGNNQDGVVASQPAR	YQSKAR	106	263	0.00020178	9	0.000224666	5
SN25(CtoS)	Stx(1-262)	MLQLVEESKDAGIR	KHSAILASPNPDEK	43	60			3.52574e-05	5
SN25(CtoS)	Stx(1-262)	NLKDLGK	YQSKAR	82	263					0.0301745	2
SN25(CtoS)	Stx(1-262)	DLGKSSGLFISPSNK	KTQHSTLSR	86	120			0.000797134	6
SN25(CtoS)	Stx(1-262)	LKSSDAYK	TANKVR	99	91	0.0129805	1
SN25(CtoS)	Stx(1-262)	KAWGNNQDGVVASQPAR	GFIDKIAENVEEVK	106	49	0.00166203	4
SN25(CtoS)	Stx(1-262)	KAWGNNQDGVVASQPAR	TKEELEELMSDIKK	106	86	0.00293286	6
SN25(CtoS)	Stx(1-262)	KAWGNNQDGVVASQPAR	KTANKVR	106	91	0.0279807	5
SN25(CtoS)	Stx(1-262)	KAWGNNQDGVVASQPAR	HSEIIKLENSIR	106	207			0.00226406	5
SN25(CtoS)	Stx(1-262)	KAWGNNQDGVVASQPAR	IEYNVEHAVDYVER	106	238			1.01817e-06	6
SN25(CtoS)	Syb(1-96)	DLGKSSGLFISPSNK	VNVDKVLER	86	55	0.0206531	2	0.142559	1
SN25(CtoS)	Syb(1-96)	KAWGNNQDGVVASQPAR	DQKLSELDDR	106	62	1.7759e-05	8	0.000178451	5
SN25(CtoS)	Syb(1-96)	MLQLVEESKDAGIR	VNVDKVLER	43	55	0.0180952	13
SN25(CtoS)	Syb(1-96)	DLGKSSGLFISPSNK	DQKLSELDDR	86	62	0.0539167	1
SN25(CtoS)	Syb(1-96)	DLGKSSGLFISPSNK	YWWKNLK	86	94	0.000181875	2
SN25(CtoS)	Syb(1-96)	SSGLFISPSNKLK	VNVDKVLER	97	55	0.0412891	9
SN25(CtoS)	Syb(1-96)	KAWGNNQDGVVASQPAR	VNVDKVLER	106	55	0.282757	3
Stx(1-262)	Cpx1	TAKDSDDDDDVTVTVDR	YAKMEAER	15	57	1.3565e-05	25	6.81888e-07	12	1.69828e-19	8
Stx(1-262)	Cpx1	KHSAILASPNPDEK	YAKMEAER	60	57	3.36219e-05	11	0.000111367	6	1.87538e-06	2
Stx(1-262)	Cpx1	KTQHSTLSR	YAKMEAER	120	57	8.31279e-07	22	4.28438e-15	16	2.32404e-06	9
Stx(1-262)	Cpx1	KTQHSTLSR	DKYGIK	120	72	1.42221e-06	10	1.32698e-13	11	3.07405e-07	8
Stx(1-262)	Cpx1	KFVEVMSEYNATQSDYR	YAKMEAER	129	57	3.68028e-05	23	5.87905e-07	8	0.00183157	2
Stx(1-262)	Cpx1	TAKDSDDDDDVTVTVDR	GSHMEFVMK	15	1	9.45454e-07	19	6.59027e-07	12
Stx(1-262)	Cpx1	TAKDSDDDDDVTVTVDR	QALGGATKDMGK	15	17	0.00968716	13	0.000859904	6
Stx(1-262)	Cpx1	TAKDSDDDDDVTVTVDR	MLGGDEEKDPDAAK	15	29	3.46429e-06	14	0.000247661	5
Stx(1-262)	Cpx1	TAKDSDDDDDVTVTVDR	DKYGIK	15	72	7.26547e-05	14			0.00086478	6
Stx(1-262)	Cpx1	KHSAILASPNPDEK	QALGGATKDMGK	60	17	0.0168537	3	0.00306282	4
Stx(1-262)	Cpx1	LKSIEQSIEQEEGLNR	GSHMEFVMK	97	1	6.74206e-09	11	2.73396e-10	7
Stx(1-262)	Cpx1	LKSIEQSIEQEEGLNR	QALGGATKDMGK	97	17	0.000382542	11	0.0137431	5
Stx(1-262)	Cpx1	LKSIEQSIEQEEGLNR	YAKMEAER	97	57	3.29858e-05	23	1.39897e-11	12
Stx(1-262)	Cpx1	KFVEVMSEYNATQSDYR	QALGGATKDMGK	129	17	0.0031999	12	0.0011207	5
Stx(1-262)	Cpx1	FVEVMSEYNATQSDYR	KAKYAK	135	54	0.0454399	10			0.0273348	2
Stx(1-262)	Cpx1	HSEIIKLENSIR	GSHMEFVMK	207	1	7.76074e-05	8	0.000168242	12
Stx(1-262)	Cpx1	HSEIIKLENSIR	YAKMEAER	207	57			0.00487475	4	0.000651989	3
Stx(1-262)	Cpx1	TAKDSDDDDDVTVTVDR	DPDAAKK	15	35	0.00458966	10
Stx(1-262)	Cpx1	IAENVEEVKR	YAKMEAER	58	57	0.000191206	4
Stx(1-262)	Cpx1	TKEELEELMSDIKK	YAKMEAER	86	57	0.000182898	12
Stx(1-262)	Cpx1	LKSIEQSIEQEEGLNR	DKYGIK	97	72	6.44208e-05	20
Stx(1-262)	Cpx1	KFVEVMSEYNATQSDYR	MLGGDEEKDPDAAK	129	29	0.000279226	8
Stx(1-262)	Cpx1	KFVEVMSEYNATQSDYR	DKYGIK	129	72	3.37972e-05	12
Stx(1-262)	Cpx1	FVEVMSEYNATQSDYR	KAKYAK	137	54			0.0016461	6
Stx(1-262)	Cpx1	IEYNVEHAVDYVER	QALGGATKDMGK	238	16			0.000204361	10
Stx(1-262)	Cpx1	YQSKAR	DKYGIK	263	72			0.0458183	1
Stx(1-262)	SN25(CtoS)	TAKDSDDDDDVTVTVDR	LKSSDAYK	15	99	9.86606e-06	7	0.00182247	3	5.38924e-06	3
Stx(1-262)	SN25(CtoS)	KTQHSTLSR	NLKDLGK	120	82	0.000322324	9	1.2518e-08	8	6.47795e-06	6
Stx(1-262)	SN25(CtoS)	KTQHSTLSR	LKSSDAYK	120	99	7.73537e-06	10	1.35778e-10	10	5.06969e-08	9
Stx(1-262)	SN25(CtoS)	TAKDSDDDDDVTVTVDR	NLKDLGK	15	82	0.00575142	9	0.0213707	3
Stx(1-262)	SN25(CtoS)	TAKDSDDDDDVTVTVDR	SSGLFISPSNKLK	15	97	0.00738032	5	0.000168397	4
Stx(1-262)	SN25(CtoS)	TAKDSDDDDDVTVTVDR	KAWGNNQDGVVASQPAR	15	106	2.17994e-07	20			0.000223564	1
Stx(1-262)	SN25(CtoS)	LKSIEQSIEQEEGLNR	LKSSDAYK	97	99	9.47068e-06	6	0.000283003	5
Stx(1-262)	SN25(CtoS)	KFVEVMSEYNATQSDYR	NLKDLGK	129	82	0.00064747	11	0.00161499	5
Stx(1-262)	SN25(CtoS)	KFVEVMSEYNATQSDYR	KAWGNNQDGVVASQPAR	129	106	4.18788e-07	7	0.00122661	2
Stx(1-262)	SN25(CtoS)	AVKYQSK	NLKDLGK	259	82			7.9424e-05	5	0.00045884	2
Stx(1-262)	SN25(CtoS)	TAKDSDDDDDVTVTVDR	MLQLVEESKDAGIR	15	43	0.00194567	3
Stx(1-262)	SN25(CtoS)	TAKDSDDDDDVTVTVDR	SSDAYKK	15	105	0.00616147	6
Stx(1-262)	SN25(CtoS)	KHSAILASPNPDEK	NLKDLGK	60	82			0.0126646	2
Stx(1-262)	SN25(CtoS)	KHSAILASPNPDEK	SSDAYKK	60	105	0.00323032	6
Stx(1-262)	SN25(CtoS)	LKSIEQSIEQEEGLNR	NLKDLGK	97	82			0.00270696	4
Stx(1-262)	SN25(CtoS)	KTQHSTLSR	IMEKADSNK	120	187			1.70371e-06	12
Stx(1-262)	SN25(CtoS)	KFVEVMSEYNATQSDYR	MLQLVEESKDAGIR	129	43	0.0033368	6
Stx(1-262)	SN25(CtoS)	KFVEVMSEYNATQSDYR	DLGKSSGLFISPSNK	129	86	0.000731048	1
Stx(1-262)	SN25(CtoS)	KFVEVMSEYNATQSDYR	SSGLFISPSNKLK	129	97	0.00125085	9
Stx(1-262)	SN25(CtoS)	IEYNVEHAVDYVER	NLKDLGK	238	82			0.00305886	6
Stx(1-262)	SN25(CtoS)	IEYNVEHAVDYVER	ADSNKTR	238	192			0.112191	2
Stx(1-262)	Syb(1-96)	KHSAILASPNPDEK	VNVDKVLER	60	55	0.00864596	6	0.112232	6	0.410328	2
Stx(1-262)	Syb(1-96)	LKSIEQSIEQEEGLNR	VNVDKVLER	97	55	0.000679278	11	0.00133336	5	0.00351989	6
Stx(1-262)	Syb(1-96)	LKSIEQSIEQEEGLNR	DQKLSELDDR	97	62	0.000257864	6	0.00137303	2	6.44878e-05	3
Stx(1-262)	Syb(1-96)	TAKDSDDDDDVTVTVDR	DQKLSELDDR	15	62	0.000182669	9	0.00974981	2
Stx(1-262)	Syb(1-96)	TAKDSDDDDDVTVTVDR	VNVDKVLER	15	55	0.00341812	7
Stx(1-262)	Syb(1-96)	KHSAILASPNPDEK	DQKLSELDDR	60	62	0.00299253	3
Stx(1-262)	Syb(1-96)	LKSIEQSIEQEEGLNR	YWWKNLK	97	94			0.00720485	4
Stx(1-262)	Syb(1-96)	HSEIIKLENSIR	VNVDKVLER	207	55			0.0804647	3
Stx(1-262)	Syb(1-96)	IEYNVEHAVDYVER	VNVDKVLER	238	55			0.0383233	1
Syb(1-96)	Cpx1	ADALQAGASQFETSAAKLK	MLGGDEEKDPDAAKK	86	29	0.000381698	20	0.00186024	16
Syb(1-96)	Cpx1	ADALQAGASQFETSAAKLK	YAKMEAER	86	57	0.00353117	6	0.00531258	4
Syb(1-96)	Cpx1	GSHMSATAATVPPAAPAGEGGPPAPPPNLTSNR	KAIPPGCGDEPEEEDESILDTVIK	1	102	5.05653e-08	14
Syb(1-96)	Cpx1	VNVDKVLER	YAKMEAER	55	57	0.0153491	5
Syb(1-96)	Cpx1	VNVDKVLER	DKYGIK	55	72			5.88818e-05	4
Syb(1-96)	Cpx1	ADALQAGASQFETSAAKLK	DMGKMLGGDEEKDPDAAK	86	21	0.00085258	7
Syb(1-96)	SN25(CtoS)	VNVDKVLER	LKSSDAYK	55	99	0.00193297	9	4.57946e-08	10	6.25043e-10	7
Syb(1-96)	SN25(CtoS)	VNVDKVLER	SSDAYKK	55	105	0.00631552	9	3.18705e-07	5	7.74445e-15	7
Syb(1-96)	SN25(CtoS)	VNVDKVLER	IMEKADSNK	55	187	0.000382534	14	2.02791e-05	10	6.65725e-13	8
Syb(1-96)	SN25(CtoS)	VNVDKVLER	NLKDLGK	55	82	0.00787598	6	0.00926925	4
Syb(1-96)	SN25(CtoS)	DQKLSELDDR	NLKDLGK	62	82	1.86658e-05	6	0.00567592	2
Syb(1-96)	SN25(CtoS)	GSHMSATAATVPPAAPAGEGGPPAPPPNLTSNR	KAWGNNQDGVVASQPAR	1	106	1.95297e-10	23
Syb(1-96)	SN25(CtoS)	VNVDKVLER	EAEKNLK	55	79	0.0878182	4
Syb(1-96)	SN25(CtoS)	DQKLSELDDR	IMEKADSNK	62	187	0.0134974	1
Syb(1-96)	SN25(CtoS)	ADALQAGASQFETSAAKLK	NLKDLGK	86	82	0.12006	6
Syb(1-96)	SN25(CtoS)	ADALQAGASQFETSAAKLK	DLGKSSGLFISPSNK	86	86	0.000475718	4
Syb(1-96)	SN25(CtoS)	ADALQAGASQFETSAAKLK	LKSSDAYK	86	99	0.00765084	3
Syb(1-96)	SN25(CtoS)	ADALQAGASQFETSAAKLK	KAWGNNQDGVVASQPAR	86	106	0.00111199	10
Syb(1-96)	Stx(1-262)	VNVDKVLER	KTQHSTLSR	55	120	0.000224123	6	0.000464293	6	2.28691e-05	5
Syb(1-96)	Stx(1-262)	VNVDKVLER	AVKYQSK	55	259	0.0372816	4	3.18673e-07	7	2.684e-06	4
Syb(1-96)	Stx(1-262)	ADALQAGASQFETSAAKLK	AVKYQSK	86	259	1.5605e-06	43	7.21326e-12	29	3.09535e-20	15
Syb(1-96)	Stx(1-262)	VNVDKVLER	YQSKAR	55	263			0.0144629	5	1.00734e-06	6
Syb(1-96)	Stx(1-262)	DQKLSELDDR	KTQHSTLSR	62	120	0.00133464	1	6.17454e-05	2
Syb(1-96)	Stx(1-262)	ADALQAGASQFETSAAKLK	KTQHSTLSR	86	120	0.000107136	15	4.19916e-05	10
Syb(1-96)	Stx(1-262)	ADALQAGASQFETSAAKLK	YQSKAR	86	263	0.00157155	23	1.24958e-06	22
Syb(1-96)	Stx(1-262)	GSHMSATAATVPPAAPAGEGGPPAPPPNLTSNR	TAKDSDDDDDVTVTVDR	1	15	1.04379e-16	23
Syb(1-96)	Stx(1-262)	GSHMSATAATVPPAAPAGEGGPPAPPPNLTSNR	KHSAILASPNPDEK	1	60	1.29443e-22	70
Syb(1-96)	Stx(1-262)	GSHMSATAATVPPAAPAGEGGPPAPPPNLTSNR	LKSIEQSIEQEEGLNR	1	97	1.28508e-19	38
Syb(1-96)	Stx(1-262)	GSHMSATAATVPPAAPAGEGGPPAPPPNLTSNR	KFVEVMSEYNATQSDYR	1	129	1.59156e-19	39
Syb(1-96)	Stx(1-262)	GSHMSATAATVPPAAPAGEGGPPAPPPNLTSNR	HSEIIKLENSIR	1	207	2.2192e-17	24
Syb(1-96)	Stx(1-262)	DQKLSELDDR	YQSKAR	62	263					2.26122e-05	2
Syb(1-96)	Stx(1-262)	ADALQAGASQFETSAAKLK	TAKDSDDDDDVTVTVDR	86	15	7.39276e-05	11
Syb(1-96)	Stx(1-262)	ADALQAGASQFETSAAKLK	LKSIEQSIEQEEGLNR	86	97	1.30486e-07	10
Syb(1-96)	Stx(1-262)	ADALQAGASQFETSAAKLK	KFVEVMSEYNATQSDYR	86	129	0.00956892	4
intramolecular cross-links
Cpx1	Cpx1	QALGGATKDMGK	GSHMEFVMK	17	1	1.05118e-05	50	6.7746e-08	79	5.95141e-25	34
Cpx1	Cpx1	QALGGATKDMGK	YAKMEAER	17	57	0.000880834	9	0.000327908	13	5.63296e-11	7
Cpx1	Cpx1	QALGGATKDMGK	DKYGIK	17	72	0.0423035	10	0.00738839	6	3.85317e-07	8
Cpx1	Cpx1	YAKMEAER	DKYGIK	57	72	1.51453e-13	13	2.39855e-09	13	5.9176e-18	14
Cpx1	Cpx1	GSHMEFVMK	YAKMEAER	1	57	3.57408e-06	16	8.2694e-16	31
Cpx1	Cpx1	GSHMEFVMK	DKYGIK	1	72	0.000421378	4			8.4386e-19	3
Cpx1	Cpx1	DMGKMLGGDEEKDPDAAK	GSHMEFVMK	21	1	2.64087e-06	25	9.31775e-12	83
Cpx1	Cpx1	DMGKMLGGDEEKDPDAAK	YAKMEAER	21	57	0.000142472	12	2.41839e-05	10
Cpx1	Cpx1	MLGGDEEKDPDAAKKEEER	QALGGATKDMGK	29	17	0.00605613	39	8.32e-05	34
Cpx1	Cpx1	MLGGDEEKDPDAAK	YAKMEAER	29	57	0.000105871	9	0.000621018	7
Cpx1	Cpx1	DMGKMLGGDEEKDPDAAK	GSHMEFVMKQALGGATK	21	9			3.05142e-06	4
Cpx1	Cpx1	MLGGDEEKDPDAAK	GSHMEFVMK	29	1	6.40598e-05	33
Cpx1	Cpx1	MLGGDEEKDPDAAK	DKYGIK	29	72			0.00213532	3
Cpx1	Cpx1	EAEAQAAMEANSEGSLTRPK	KAKYAK	98	54	0.325409	2
Cpx1	Cpx1	EAEAQAAMEANSEGSLTRPKK	YAKMEAER	101	57			0.000115482	5
Cpx1	Cpx1	KAIPPGCGDEPEEEDESILDTVIK	YAKMEAER	102	57	0.000258184	22
Cpx1	Cpx1	KAIPPGCGDEPEEEDESILDTVIK	DKYGIK	102	72	0.000512002	41
SN25(CtoS)	SN25(CtoS)	MLQLVEESKDAGIR	NLKDLGK	43	82	0.000936766	28	7.69137e-05	23	0.000308386	14
SN25(CtoS)	SN25(CtoS)	DLGKSSGLFISPSNK	LKSSDAYK	86	99	2.3717e-06	40	4.7778e-08	34	3.65016e-22	16
SN25(CtoS)	SN25(CtoS)	DLGKSSGLFISPSNK	SSDAYKK	86	105	9.06975e-05	22	6.64188e-07	12	8.28215e-06	9
SN25(CtoS)	SN25(CtoS)	SSGLFISPSNK	NLKDLGK	87	82	0.00698459	8	0.00727153	10	3.08112e-05	11
SN25(CtoS)	SN25(CtoS)	SSGLFISPSNK	NLKDLGK	93	82	0.0390687	9	0.0343065	15	0.00352656	5
SN25(CtoS)	SN25(CtoS)	SSGLFISPSNKLK	SSDAYKK	97	105	2.64529e-08	55	3.36148e-08	41	5.7904e-20	44
SN25(CtoS)	SN25(CtoS)	KAWGNNQDGVVASQPAR	EAEKNLK	106	79	0.00162734	17	1.89365e-05	7	2.37373e-16	5
SN25(CtoS)	SN25(CtoS)	KAWGNNQDGVVASQPAR	NLKDLGK	106	82	4.96491e-07	38	7.70124e-08	26	4.64022e-16	25
SN25(CtoS)	SN25(CtoS)	KAWGNNQDGVVASQPAR	SSGLFISPSNKLK	106	97	3.78632e-07	55	7.01872e-08	35	5.00262e-16	7
SN25(CtoS)	SN25(CtoS)	KAWGNNQDGVVASQPAR	LKSSDAYK	106	99	1.88206e-09	57	1.11557e-09	32	2.29283e-21	24
SN25(CtoS)	SN25(CtoS)	KAWGNNQDGVVASQPAR	IMEKADSNK	106	187	1.41795e-05	25	1.83182e-05	10	3.87535e-11	4
SN25(CtoS)	SN25(CtoS)	IMEKADSNK	NLKDLGK	187	82	0.0135647	7	0.000857484	6	0.00186375	4
SN25(CtoS)	SN25(CtoS)	IMEKADSNK	LKSSDAYK	187	99	0.000176859	12	1.66781e-06	10	0.00187762	2
SN25(CtoS)	SN25(CtoS)	MLQLVEESKDAGIR	LKSSDAYK	43	99	0.000133417	22	2.18497e-05	17
SN25(CtoS)	SN25(CtoS)	MLQLVEESKDAGIR	SSDAYKK	43	105	0.00442051	13	3.27951e-05	12
SN25(CtoS)	SN25(CtoS)	MLQLVEESKDAGIR	IMEKADSNK	43	187	0.00594052	15	0.00154488	14
SN25(CtoS)	SN25(CtoS)	MLQLVEESKDAGIR	ADSNKTR	43	192	0.254548	7	0.0993793	6
SN25(CtoS)	SN25(CtoS)	NLKDLGK	SSDAYK	82	100			0.00261003	3	7.31767e-05	4
SN25(CtoS)	SN25(CtoS)	DLGKSSGLFISPSNK	MLQLVEESKDAGIR	86	43	8.51484e-05	16	1.13737e-05	3
SN25(CtoS)	SN25(CtoS)	DLGKSSGLFISPSNK	IMEKADSNK	86	187	0.00496517	11	0.000823856	4
SN25(CtoS)	SN25(CtoS)	SSGLFISPSNK	LKSSDAYK	87	99	0.00153064	11	1.2284e-05	7
SN25(CtoS)	SN25(CtoS)	SSGLFISPSNKLK	NLKDLGK	97	82	2.37093e-08	54	6.35325e-09	44
SN25(CtoS)	SN25(CtoS)	SSGLFISPSNKLK	SSDAYK	97	100			7.48028e-05	9	6.43448e-05	8
SN25(CtoS)	SN25(CtoS)	LKSSDAYK	EAEKNLK	99	79	0.00260265	9	1.29007e-07	9
SN25(CtoS)	SN25(CtoS)	LKSSDAYK	NLKDLGK	99	82			5.87291e-10	24	5.3387e-28	32
SN25(CtoS)	SN25(CtoS)	KAWGNNQDGVVASQPAR	MLQLVEESKDAGIR	106	43	5.36181e-05	31	2.5302e-05	16
SN25(CtoS)	SN25(CtoS)	IMEKADSNK	SSDAYKK	187	105	0.00128986	26	5.31101e-05	7
SN25(CtoS)	SN25(CtoS)	MLQLVEESKDAGIR	EAEKNLK	43	79	0.0207614	18
SN25(CtoS)	SN25(CtoS)	MLQLVEESKDAGIR	SSGLFISPSNKLK	43	97	0.00174241	19
SN25(CtoS)	SN25(CtoS)	VEEGMNHINQDMKEAEK	MLQLVEESKDAGIR	75	43	4.0354e-06	30
SN25(CtoS)	SN25(CtoS)	VEEGMNHINQDMKEAEK	NLKDLGK	75	82	0.0124088	81
SN25(CtoS)	SN25(CtoS)	VEEGMNHINQDMKEAEK	DLGKSSGLFISPSNK	75	86	0.000120427	16
SN25(CtoS)	SN25(CtoS)	VEEGMNHINQDMKEAEK	SSDAYKK	75	105	5.77632e-05	10
SN25(CtoS)	SN25(CtoS)	VEEGMNHINQDMKEAEK	KAWGNNQDGVVASQPAR	75	106	4.48205e-08	27
SN25(CtoS)	SN25(CtoS)	VEEGMNHINQDMKEAEK	ATKMLGSG	75	204	0.00880231	10
SN25(CtoS)	SN25(CtoS)	SSGLFISPSNK	LKSSDAYK	93	99	0.117449	2
SN25(CtoS)	SN25(CtoS)	SSGLFISPSNKLK	EAEKNLK	97	79	0.000551113	16
SN25(CtoS)	SN25(CtoS)	SSGLFISPSNKLK	SSDAYK	97	104			0.017407	9
SN25(CtoS)	SN25(CtoS)	SSDAYKK	NLKDLGK	105	82					6.27304e-16	15
SN25(CtoS)	SN25(CtoS)	KAWGNNQDGVVASQPAR	SSGLFISPSNK	106	93			0.0059459	1
SN25(CtoS)	SN25(CtoS)	KAWGNNQDGVVASQPAR	SSDAYK	106	100	1.90848e-06	18
SN25(CtoS)	SN25(CtoS)	KAWGNNQDGVVASQPAR	ADSNKTR	106	192			0.274911	5
SN25(CtoS)	SN25(CtoS)	ADSNKTR	NLKDLGK	192	82			0.0428432	2
Stx(1-262)	Stx(1-262)	TAKDSDDDDDVTVTVDR	GFIDKIAENVEEVK	15	49	4.22875e-06	13	1.09189e-05	5	1.10119e-07	2
Stx(1-262)	Stx(1-262)	TAKDSDDDDDVTVTVDR	KHSAILASPNPDEK	15	60	1.03862e-07	22	2.812e-07	12	8.71692e-09	8
Stx(1-262)	Stx(1-262)	TAKDSDDDDDVTVTVDR	TKEELEELMSDIKK	15	86	2.88322e-06	26	1.52289e-05	16	8.0149e-06	11
Stx(1-262)	Stx(1-262)	TAKDSDDDDDVTVTVDR	LKSIEQSIEQEEGLNR	15	97	4.93655e-29	75	1.46959e-08	13	9.29221e-15	8
Stx(1-262)	Stx(1-262)	TAKDSDDDDDVTVTVDR	SSADLR	15	112	7.08375e-06	4	0.00249736	5	0.00066593	3
Stx(1-262)	Stx(1-262)	TAKDSDDDDDVTVTVDR	KTQHSTLSR	15	120	5.55907e-18	61	6.98865e-21	44	8.57737e-25	31
Stx(1-262)	Stx(1-262)	TAKDSDDDDDVTVTVDR	AVKYQSK	15	259	1.19963e-05	8	5.1013e-07	8	8.79292e-17	5
Stx(1-262)	Stx(1-262)	TAKDSDDDDDVTVTVDR	YQSKAR	15	263	0.000789919	13	0.00887106	5	0.00169689	5
Stx(1-262)	Stx(1-262)	GFIDKIAENVEEVKR	KHSAILASPNPDEK	49	60	1.59722e-36	52	2.54294e-12	52	3.80565e-21	14
Stx(1-262)	Stx(1-262)	GFIDKIAENVEEVKR	TANKVR	49	91	2.72674e-06	197	1.37456e-11	162	2.89857e-19	93
Stx(1-262)	Stx(1-262)	KHSAILASPNPDEK	TKEELEELMSDIK	60	75	8.86308e-07	15	8.25939e-10	28	5.52198e-11	8
Stx(1-262)	Stx(1-262)	KHSAILASPNPDEK	TANKVR	60	91	0.00107704	17	0.00244081	13	0.00220577	9
Stx(1-262)	Stx(1-262)	KHSAILASPNPDEK	KTQHSTLSR	60	120	9.77956e-07	15	1.4703e-09	12	1.60202e-09	6
Stx(1-262)	Stx(1-262)	KHSAILASPNPDEK	HSEIIKLENSIR	60	207	4.43391e-05	16	4.70439e-07	13	0.00978191	6
Stx(1-262)	Stx(1-262)	KHSAILASPNPDEK	AVKYQSK	60	259	0.00265641	8	0.000412868	7	4.68941e-06	2
Stx(1-262)	Stx(1-262)	LKSIEQSIEQEEGLNR	KHSAILASPNPDEK	97	60	3.26184e-14	29	5.88173e-10	11	0.00256264	7
Stx(1-262)	Stx(1-262)	LKSIEQSIEQEEGLNR	TKEELEELMSDIKK	97	86	7.66372e-27	18	1.11358e-08	43	5.38815e-20	22
Stx(1-262)	Stx(1-262)	LKSIEQSIEQEEGLNR	TANKVR	97	91	1.7651e-05	69	0.00030172	49	3.08208e-13	42
Stx(1-262)	Stx(1-262)	LKSIEQSIEQEEGLNR	KTQHSTLSR	97	120	9.17008e-17	118	8.66088e-19	93	8.8862e-47	79
Stx(1-262)	Stx(1-262)	LKSIEQSIEQEEGLNR	TQHSTLSR	97	121	1.08775e-05	15	3.46855e-11	15	1.0922e-14	10
Stx(1-262)	Stx(1-262)	LKSIEQSIEQEEGLNR	TQHSTLSR	97	125	0.000352182	33	9.1541e-06	33	6.83038e-08	21
Stx(1-262)	Stx(1-262)	LKSIEQSIEQEEGLNR	HSEIIKLENSIR	97	207	2.98144e-06	31	1.66046e-07	25	2.40706e-13	17
Stx(1-262)	Stx(1-262)	LKSIEQSIEQEEGLNR	AVKYQSK	97	259	6.91558e-05	13	3.39496e-05	10	8.63149e-19	6
Stx(1-262)	Stx(1-262)	KTQHSTLSR	SSADLR	120	112	3.00119e-06	25	0.000277065	31	1.04871e-09	14
Stx(1-262)	Stx(1-262)	KFVEVMSEYNATQSDYR	GSHMKDR	129	5	0.000430906	27	5.77119e-05	42	1.65821e-11	31
Stx(1-262)	Stx(1-262)	KFVEVMSEYNATQSDYR	KHSAILASPNPDEK	129	60	3.89661e-13	22	1.86674e-07	10	1.54235e-05	5
Stx(1-262)	Stx(1-262)	KFVEVMSEYNATQSDYR	TANKVR	129	91	0.00551661	24	0.00115423	14	0.00209767	8
Stx(1-262)	Stx(1-262)	KFVEVMSEYNATQSDYR	KTQHSTLSR	129	120	4.30206e-07	40	1.65213e-09	28	1.05432e-07	20
Stx(1-262)	Stx(1-262)	KFVEVMSEYNATQSDYR	AVKYQSK	129	259	3.92979e-05	15	2.8611e-06	13	9.27625e-23	8
Stx(1-262)	Stx(1-262)	KFVEVMSEYNATQSDYR	YQSKAR	129	263	0.0035931	30	0.00375206	18	3.77502e-06	17
Stx(1-262)	Stx(1-262)	HSEIIKLENSIR	KTQHSTLSR	207	120	2.0265e-06	20	2.19588e-08	18	7.52765e-28	14
Stx(1-262)	Stx(1-262)	HSEIIKLENSIR	QALSEIETR	207	196	0.148659	6	0.000113647	17	6.13871e-05	4
Stx(1-262)	Stx(1-262)	IEYNVEHAVDYVER	AVKYQSK	238	259	0.290252	1	4.45212e-08	16	3.35245e-05	5
Stx(1-262)	Stx(1-262)	TAKDSDDDDDVTVTVDR	GSHMKDR	15	5	0.00211496	28	1.20167e-05	44
Stx(1-262)	Stx(1-262)	TAKDSDDDDDVTVTVDR	TQHSTLSR	15	121			0.000317787	1	0.0443449	3
Stx(1-262)	Stx(1-262)	TAKDSDDDDDVTVTVDR	TQHSTLSR	15	125			0.0278776	4	0.156135	2
Stx(1-262)	Stx(1-262)	GFIDKIAENVEEVK	KTQHSTLSR	49	120	6.44558e-07	26	9.88166e-08	17
Stx(1-262)	Stx(1-262)	HSAILASPNPDEKTK	TANKVR	73	91	0.0363263	5	0.0170558	3
Stx(1-262)	Stx(1-262)	HSAILASPNPDEKTK	KTQHSTLSR	73	120	0.000498988	6	0.000286396	5
Stx(1-262)	Stx(1-262)	TKEELEELMSDIK	HSEIIKLENSIR	75	207	0.000112682	3	2.54084e-07	9
Stx(1-262)	Stx(1-262)	TKEELEELMSDIKK	KHSAILASPNPDEK	86	60	4.55812e-05	17	3.11178e-07	25
Stx(1-262)	Stx(1-262)	TKEELEELMSDIKK	KTQHSTLSR	86	120	4.44601e-06	18	1.73131e-08	26
Stx(1-262)	Stx(1-262)	LKSIEQSIEQEEGLNR	GFIDKIAENVEEVK	97	49	2.19791e-06	3	0.00239542	1
Stx(1-262)	Stx(1-262)	LKSIEQSIEQEEGLNR	TQHSTLSR	97	127	0.00374434	12	1.09332e-05	13
Stx(1-262)	Stx(1-262)	LKSIEQSIEQEEGLNR	IEYNVEHAVDYVER	97	238	1.58314e-05	4	1.1893e-09	5
Stx(1-262)	Stx(1-262)	SIEQSIEQEEGLNR	TANKVR	98	91	0.00633481	10	0.0187082	7
Stx(1-262)	Stx(1-262)	KTQHSTLSR	AVKYQSK	120	259	1.05633e-07	6	1.26088e-05	1
Stx(1-262)	Stx(1-262)	KFVEVMSEYNATQSDYR	TAKDSDDDDDVTVTVDR	129	15	5.84179e-31	208	2.78426e-08	6
Stx(1-262)	Stx(1-262)	KFVEVMSEYNATQSDYR	IAENVEEVKR	129	58	3.43385e-28	321	1.22757e-11	206
Stx(1-262)	Stx(1-262)	KFVEVMSEYNATQSDYR	TKEELEELMSDIKK	129	86			8.51045e-07	7	8.03651e-07	3
Stx(1-262)	Stx(1-262)	KFVEVMSEYNATQSDYR	LKSIEQSIEQEEGLNR	129	97	8.77615e-31	47			0.000756153	2
Stx(1-262)	Stx(1-262)	KFVEVMSEYNATQSDYR	HSEIIKLENSIR	129	207	1.81051e-05	21	1.33404e-06	11
Stx(1-262)	Stx(1-262)	HSEIIKLENSIR	SSADLR	207	112			0.00457966	3	5.4233e-06	2
Stx(1-262)	Stx(1-262)	HSEIIKLENSIR	AVKYQSK	207	259			0.0032828	5	0.00364314	5
Stx(1-262)	Stx(1-262)	IEYNVEHAVDYVER	TKEELEELMSDIKK	238	86			2.17886e-05	4	8.30565e-11	2
Stx(1-262)	Stx(1-262)	TAKDSDDDDDVTVTVDR	TANKVR	15	91	0.00524871	20	0.0550235	10
Stx(1-262)	Stx(1-262)	TAKDSDDDDDVTVTVDR	IEYNVEHAVDYVER	15	238	3.65315e-05	1	3.08293e-08	7
Stx(1-262)	Stx(1-262)	KHSAILASPNPDEK	AVSDTKK	60	255			0.0662527	5	0.000445445	2
Stx(1-262)	Stx(1-262)	TAKDSDDDDDVTVTVDR	IAENVEEVKR	15	58	0.000527254	14
Stx(1-262)	Stx(1-262)	TAKDSDDDDDVTVTVDR	HSAILASPNPDEKTK	15	73	4.44378e-06	8
Stx(1-262)	Stx(1-262)	TAKDSDDDDDVTVTVDR	SIEQSIEQEEGLNR	15	98	0.00306851	3
Stx(1-262)	Stx(1-262)	TAKDSDDDDDVTVTVDR	SIEQSIEQEEGLNR	15	102	0.0497266	2
Stx(1-262)	Stx(1-262)	TAKDSDDDDDVTVTVDR	SSADLR	15	113	3.94554e-05	10
Stx(1-262)	Stx(1-262)	TAKDSDDDDDVTVTVDR	TQHSTLSR	15	124	0.0297938	6
Stx(1-262)	Stx(1-262)	TAKDSDDDDDVTVTVDR	HSEIIKLENSIR	15	207			8.345e-05	2
Stx(1-262)	Stx(1-262)	TAKDSDDDDDVTVTVDR	AVSDTK	15	252	0.256058	1
Stx(1-262)	Stx(1-262)	TAKDSDDDDDVTVTVDR	AVSDTKK	15	255	0.000110735	11
Stx(1-262)	Stx(1-262)	DSDDDDDVTVTVDR	KTQHSTLSR	17	120	0.00080775	2
Stx(1-262)	Stx(1-262)	GFIDKIAENVEEVK	GSHMKDR	49	5			0.00181686	9
Stx(1-262)	Stx(1-262)	GFIDKIAENVEEVK	YQSKAR	49	263	0.0294271	6
Stx(1-262)	Stx(1-262)	IAENVEEVKRK	TQHSTLSR	58	121	0.00149817	9
Stx(1-262)	Stx(1-262)	KHSAILASPNPDEK	GSHMKDR	60	5	0.01376	7
Stx(1-262)	Stx(1-262)	KHSAILASPNPDEK	YQSKAR	60	263	0.00215186	10
Stx(1-262)	Stx(1-262)	KHSAILASPNPDEK	TQHSTLSR	62	121			0.0079943	7
Stx(1-262)	Stx(1-262)	TKEELEELMSDIKK	GSHMKDR	86	5			0.000130684	14
Stx(1-262)	Stx(1-262)	TKEELEELMSDIKK	TANKVR	86	91			2.27052e-06	250
Stx(1-262)	Stx(1-262)	TKEELEELMSDIKK	HSEIIKLENSIR	86	207			3.13964e-06	20
Stx(1-262)	Stx(1-262)	LKSIEQSIEQEEGLNR	GSHMKDR	97	5			2.85967e-06	26
Stx(1-262)	Stx(1-262)	LKSIEQSIEQEEGLNR	HSAILASPNPDEKTK	97	73	0.000162438	7
Stx(1-262)	Stx(1-262)	LKSIEQSIEQEEGLNR	KTANKVR	97	87			0.317511	1
Stx(1-262)	Stx(1-262)	KTQHSTLSR	TANKVR	120	91	2.80277e-06	5
Stx(1-262)	Stx(1-262)	KTQHSTLSR	QALSEIETR	120	196			0.0216774	4
Stx(1-262)	Stx(1-262)	TTTSEELEDMLESGNPAIFASGIIMDSSISKQALSEIETR	TKEELEELMSDIKK	192	86	5.28772e-21	2
Stx(1-262)	Stx(1-262)	HSEIIKLENSIR	TANKVR	207	91	0.211033	9
Stx(1-262)	Stx(1-262)	IEYNVEHAVDYVER	KTQHSTLSR	238	120			4.41651e-10	1
Syb(1-96)	Syb(1-96)	VNVDKVLER	YWWKNLK	55	94	6.39177e-05	32	0.000435269	20	1.31839e-05	13
Syb(1-96)	Syb(1-96)	DQKLSELDDR	VNVDKVLER	62	55	6.86225e-11	65	7.52554e-06	50	1.16997e-15	31
Syb(1-96)	Syb(1-96)	ADALQAGASQFETSAAKLK	VNVDKVLER	86	55	0.00384595	25	0.000518107	10	0.000632758	7
Syb(1-96)	Syb(1-96)	DQKLSELDDR	YWWKNLK	62	94	0.000405007	14	1.49346e-07	9
Syb(1-96)	Syb(1-96)	ADALQAGASQFETSAAKLK	YWWKNLK	86	94	0.000547134	19			2.10724e-08	11
Syb(1-96)	Syb(1-96)	GSHMSATAATVPPAAPAGEGGPPAPPPNLTSNR	VNVDKVLER	1	55			0.000377705	8
Syb(1-96)	Syb(1-96)	GSHMSATAATVPPAAPAGEGGPPAPPPNLTSNR	DQKLSELDDR	1	62	2.00509e-14	42
Syb(1-96)	Syb(1-96)	VNVDKVLER	LSELDDR	55	64	0.649158	1
Syb(1-96)	Syb(1-96)	ADALQAGASQFETSAAKLK	DQKLSELDDR	86	62			1.85208e-05	7
